# Supplementary material for: New records and key to Poa (Pooideae, Poaceae) from the Flora of Southern Africa region and notes on taxa including a diclinous breeding system in Poa binata
Source: PhytoKeys. 2020 Oct 28;165:27–50. doi: 10.3897/phytokeys.165.55948 (PMC7642159; doi:10.3897/phytokeys.165.55948)
Supplement: XML Treatment for Poa annua [file phytokeys.165.55948-treatment1.xml]

<!DOCTYPE tp:taxon-treatment
  PUBLIC "-//TaxonX//DTD Taxonomic Treatment Publishing DTD v0 20100105//EN" "tax-treatment-NSO.dtd">
<tp:taxon-treatment xmlns:tp="http://www.plazi.org/taxpub"><tp:treatment-meta><kwd-group><label>Taxon classification</label><kwd><named-content xmlns:xlink="http://www.w3.org/1999/xlink" content-type="kingdom">Plantae</named-content></kwd><kwd><named-content xmlns:xlink="http://www.w3.org/1999/xlink" content-type="order">Poales</named-content></kwd><kwd><named-content xmlns:xlink="http://www.w3.org/1999/xlink" content-type="family">Poaceae</named-content></kwd></kwd-group><mixed-citation publication-type="journal"><person-group><name><surname>Soreng</surname><given-names>Robert J.</given-names></name><name><surname>Sylvester</surname><given-names>Steven P.</given-names></name><name><surname>Sylvester</surname><given-names>Mitsy D.P.V.</given-names></name><name><surname>Clark</surname><given-names>Vincent Ralph</given-names></name></person-group><article-title>New records and key to <italic><tp:taxon-name><tp:taxon-name-part taxon-name-part-type="genus" reg="Poa">Poa</tp:taxon-name-part></tp:taxon-name></italic> (<tp:taxon-name><tp:taxon-name-part taxon-name-part-type="subfamily">Pooideae</tp:taxon-name-part></tp:taxon-name>, <tp:taxon-name><tp:taxon-name-part taxon-name-part-type="family">Poaceae</tp:taxon-name-part></tp:taxon-name>) from the Flora of Southern Africa region and notes on taxa including a diclinous breeding system in <italic><tp:taxon-name><tp:taxon-name-part taxon-name-part-type="genus" reg="Poa">Poa</tp:taxon-name-part> <tp:taxon-name-part taxon-name-part-type="species" reg="binata">binata</tp:taxon-name-part></tp:taxon-name></italic></article-title><source>PhytoKeys</source><day>28</day><month>10</month><year>2020</year><volume>165</volume><fpage>27</fpage><lpage>50</lpage><pub-id pub-id-type="doi">10.3897/phytokeys.165.55948</pub-id></mixed-citation></tp:treatment-meta><tp:nomenclature><tp:taxon-name><object-id xmlns:xlink="http://www.w3.org/1999/xlink" content-type="arpha" xlink:type="simple">1596EEC5-BD85-5EF8-96F5-BFF05BFAD5E6</object-id>
              <tp:taxon-name-part taxon-name-part-type="genus" reg="Poa">Poa</tp:taxon-name-part>
              <tp:taxon-name-part taxon-name-part-type="species" reg="annua">annua</tp:taxon-name-part>
            </tp:taxon-name><tp:taxon-authority>L. Sp. Pl. 1: 68 1753.</tp:taxon-authority><tp:nomenclature-citation-list><tp:nomenclature-citation><tp:taxon-name>
                  <tp:taxon-name-part taxon-name-part-type="genus" reg="Ochlopoa">Ochlopoa</tp:taxon-name-part> <tp:taxon-name-part taxon-name-part-type="species" reg="annua">annua</tp:taxon-name-part></tp:taxon-name><comment>(L.) H. Scholz, Ber. Inst. Lanschafts-Pflanzenokologie Univ. Hohenheim Beih. 16: 58. 2003.</comment></tp:nomenclature-citation></tp:nomenclature-citation-list></tp:nomenclature><tp:treatment-sec sec-type="material" id="SECID0EN5AE"><title>Type.</title><p>Habitat in Europa ad vias. (lectotype, designated by Soreng 2020: 254: LINN (LINN-87.17!, right-hand plant)).</p></tp:treatment-sec><tp:treatment-sec sec-type="Many heterotypic synonyms" id="SECID0ES5AE"><title>Many heterotypic synonyms.</title><p>‒ <tp:taxon-name><tp:taxon-name-part taxon-name-part-type="genus" reg="Poa">P.</tp:taxon-name-part> <tp:taxon-name-part taxon-name-part-type="infraspecific-rank">sect.</tp:taxon-name-part> <tp:taxon-name-part taxon-name-part-type="section" reg="Micrantherae">Micrantherae</tp:taxon-name-part></tp:taxon-name> Stapf, Fl. Brit. India 7(22): 343. 1897 [1896]. Type, <italic><tp:taxon-name><tp:taxon-name-part taxon-name-part-type="genus" reg="Poa">P.</tp:taxon-name-part> <tp:taxon-name-part taxon-name-part-type="species" reg="annua">annua</tp:taxon-name-part></tp:taxon-name></italic> L.</p></tp:treatment-sec><tp:treatment-sec sec-type="distribution" id="SECID0EM6AE"><title>Distribution.</title><p>widespread in Lesotho and South Africa. Introduced, native to Eurasia and North Africa, now worldwide.</p></tp:treatment-sec><tp:treatment-sec sec-type="ecology" id="SECID0ER6AE"><title>Ecology.</title><p>weedy in temperate climates.</p></tp:treatment-sec><tp:treatment-sec sec-type="Flowering" id="SECID0EW6AE"><title>Flowering.</title><p>anytime.</p></tp:treatment-sec><tp:treatment-sec sec-type="Economics" id="SECID0E26AE"><title>Economics.</title><p>common, a pesky garden, lawn and trail weed of little consequence.</p></tp:treatment-sec><tp:treatment-sec sec-type="Vouchers" id="SECID0EBAAG"><title>Vouchers.</title><p><bold>Lesotho</bold>. Menoaneng Pass, on road between Rafolatsane and Thaba-Tseka, <named-content xmlns:xlink="http://www.w3.org/1999/xlink" content-type="dwc:verbatimCoordinates" xlink:type="simple"><named-content content-type="geo-json" specific-use="{&#34;type&#34;:&#34;Point&#34;,&#34;coordinates&#34;:[28.947895,-29.427251]}" id="NCID0EMAAG" xlink:type="simple">S29.427251 E28.947895</named-content></named-content>, 3086 m alt., basaltic substrate, Afro-alpine grassland, 24 Feb 2020, S.P. Sylvester et al. 3609 (<abbrev xmlns:xlink="http://www.w3.org/1999/xlink" content-type="institution" xlink:title="South African National Herbarium in Pretoria" id="ABBRID0ERAAG" xlink:type="simple">PRE</abbrev>, US); Sani Pass area, close to Sani river northwest of Sani Mountain Lodge, <named-content xmlns:xlink="http://www.w3.org/1999/xlink" content-type="dwc:verbatimCoordinates" xlink:type="simple"><named-content content-type="geo-json" specific-use="{&#34;type&#34;:&#34;Point&#34;,&#34;coordinates&#34;:[29.246806,-29.562993]}" id="NCID0EZAAG" xlink:type="simple">S29.562993 E29.246806</named-content></named-content>, 2803 m alt., basaltic substrate, short Afro-alpine grassland, close to a pool of water, frequently to heavily grazed, 26 Feb 2020, S.P. Sylvester et al. 3625 (NU, <abbrev xmlns:xlink="http://www.w3.org/1999/xlink" content-type="institution" xlink:title="South African National Herbarium in Pretoria" id="ABBRID0E5AAG" xlink:type="simple">PRE</abbrev>, US). <bold>South Africa</bold>. Eastern Cape: Naudes Nek pass, near Rhodes, in grassland next to radio tower, <named-content xmlns:xlink="http://www.w3.org/1999/xlink" content-type="dwc:verbatimCoordinates" xlink:type="simple"><named-content content-type="geo-json" specific-use="{&#34;type&#34;:&#34;Point&#34;,&#34;coordinates&#34;:[28.090455,-30.764488]}" id="NCID0EIBAG" xlink:type="simple">S30.764488 E28.090455</named-content></named-content>, 2607 m alt., basaltic substrate, overgrazed alpine grassland with some low <italic><tp:taxon-name><tp:taxon-name-part taxon-name-part-type="genus" reg="Erica">Erica</tp:taxon-name-part></tp:taxon-name></italic> and <italic><tp:taxon-name><tp:taxon-name-part taxon-name-part-type="genus" reg="Helichrysum">Helichrysum</tp:taxon-name-part></tp:taxon-name></italic> shrubs, gently sloping, moderately deep soil, 13 Feb 2020, S.P. Sylvester et al. 3503 (NU, <abbrev xmlns:xlink="http://www.w3.org/1999/xlink" content-type="institution" xlink:title="South African National Herbarium in Pretoria" id="ABBRID0E2BAG" xlink:type="simple">PRE</abbrev>, US); Eastern Cape: Tiffindell Ski Area, <named-content xmlns:xlink="http://www.w3.org/1999/xlink" content-type="dwc:verbatimCoordinates" xlink:type="simple"><named-content content-type="geo-json" specific-use="{&#34;type&#34;:&#34;Point&#34;,&#34;coordinates&#34;:[27.959111,-30.675222]}" id="NCID0EDCAG" xlink:type="simple">S30.675222 E27.959111</named-content></named-content>, 2529 m alt., basaltic substrate, heavily-grazed livestock paddocks amongst alpine grassland, 12 Feb 2020, S.P. Sylvester et al. 3472 (NU, <abbrev xmlns:xlink="http://www.w3.org/1999/xlink" content-type="institution" xlink:title="South African National Herbarium in Pretoria" id="ABBRID0EICAG" xlink:type="simple">PRE</abbrev>, US); Eastern Cape: Tiffindell Ski Area, <named-content xmlns:xlink="http://www.w3.org/1999/xlink" content-type="dwc:verbatimCoordinates" xlink:type="simple"><named-content content-type="geo-json" specific-use="{&#34;type&#34;:&#34;Point&#34;,&#34;coordinates&#34;:[27.958950,-30.675667]}" id="NCID0EQCAG" xlink:type="simple">S30.675667 E27.958950</named-content></named-content>, 2532 m alt., basaltic substrate, grazed alpine grassland next to livestock paddocks, 12 Feb 2020, S.P. Sylvester et al. 3477 (NU, <abbrev xmlns:xlink="http://www.w3.org/1999/xlink" content-type="institution" xlink:title="South African National Herbarium in Pretoria" id="ABBRID0EVCAG" xlink:type="simple">PRE</abbrev>, US).</p></tp:treatment-sec><tp:treatment-sec sec-type="notes" id="SECID0E1CAG"><title>Notes.</title><p><italic><tp:taxon-name><tp:taxon-name-part taxon-name-part-type="genus" reg="Poa">Poa</tp:taxon-name-part> <tp:taxon-name-part taxon-name-part-type="species" reg="annua">annua</tp:taxon-name-part></tp:taxon-name></italic> is a tetraploid species derived from hybridisation, somewhere around the Mediterranean Sea, between two diploids that overlap in that region: <italic><tp:taxon-name><tp:taxon-name-part taxon-name-part-type="genus" reg="Poa">P.</tp:taxon-name-part> <tp:taxon-name-part taxon-name-part-type="species" reg="infirma">infirma</tp:taxon-name-part></tp:taxon-name></italic> (maternal parent, contributor of the plastid genotype) and <italic><tp:taxon-name><tp:taxon-name-part taxon-name-part-type="genus" reg="Poa">P.</tp:taxon-name-part> <tp:taxon-name-part taxon-name-part-type="species" reg="supina">supina</tp:taxon-name-part></tp:taxon-name></italic> Schrad. (paternal parent, providing the nuclear ribosomal internal [and also external] transcribed spacer genotypes) (<xref ref-type="bibr" rid="B21">Soreng et al. 2010</xref>). It is sometimes considered the world’s most widespread weed. <italic><tp:taxon-name><tp:taxon-name-part taxon-name-part-type="genus" reg="Poa">Poa</tp:taxon-name-part> <tp:taxon-name-part taxon-name-part-type="species" reg="annua">annua</tp:taxon-name-part></tp:taxon-name></italic> grades in form in the directions of both parents, sometimes making it tricky to differentiate, especially from <italic><tp:taxon-name><tp:taxon-name-part taxon-name-part-type="genus" reg="Poa">P.</tp:taxon-name-part> <tp:taxon-name-part taxon-name-part-type="species" reg="infirma">infirma</tp:taxon-name-part></tp:taxon-name></italic>. Hybrids with <italic><tp:taxon-name><tp:taxon-name-part taxon-name-part-type="genus" reg="Poa">P.</tp:taxon-name-part> <tp:taxon-name-part taxon-name-part-type="species" reg="supina">supina</tp:taxon-name-part></tp:taxon-name></italic>, called <tp:taxon-name><tp:taxon-name-part taxon-name-part-type="genus" reg="Poa">P.</tp:taxon-name-part> <tp:taxon-name-part taxon-name-part-type="hybrid-sign">×</tp:taxon-name-part> <tp:taxon-name-part taxon-name-part-type="species" reg="nannfeldtii">nannfeldtii</tp:taxon-name-part></tp:taxon-name> (H. Scholz ex Val.N.Tikhom.) Nosov, exhibit a C-value indicative of triploidy (Soreng, pers. obs.). Self-compatible, mostly inbreeding, it is gynomonoecious. The upper florets within spikelets being pistillate facilitates outcrossing. 2<italic>n</italic> = <bold><italic>28</italic></bold>. ‒ <bold>M<sup>i</sup>m<sup>u</sup></bold> genotype.</p></tp:treatment-sec><ref-list><ref id="B21"><mixed-citation xmlns:xlink="http://www.w3.org/1999/xlink" xlink:type="simple"><person-group><name name-style="western"><surname>Soreng</surname><given-names>RJ</given-names></name><name name-style="western"><surname>Bull</surname><given-names>RD</given-names></name><name name-style="western"><surname>Gillespie</surname><given-names>LJ</given-names></name></person-group> (<year>2010</year>) <article-title>Phylogeny and reticulation in <italic><tp:taxon-name><tp:taxon-name-part taxon-name-part-type="genus">Poa</tp:taxon-name-part></tp:taxon-name></italic> based on plastid trnTLF and nrITS sequences with attention to diploids.</article-title> In: <person-group><name name-style="western"><surname>Seberg</surname><given-names>O</given-names></name><name name-style="western"><surname>Petersen</surname><given-names>G</given-names></name><name name-style="western"><surname>Barfod</surname><given-names>AS</given-names></name><name name-style="western"><surname>Davis</surname><given-names>JI</given-names></name></person-group> (<role>Eds</role>) <issue-title>Diversity, Phylogeny, and Evolution in the Monocotyledons.</issue-title><source>Aarhus University Press, Aarhus</source>, <fpage>619</fpage>–<lpage>644</lpage>.</mixed-citation></ref></ref-list></tp:taxon-treatment>
