# Supplementary material for: New records and key to Poa (Pooideae, Poaceae) from the Flora of Southern Africa region and notes on taxa including a diclinous breeding system in Poa binata
Source: PhytoKeys. 2020 Oct 28;165:27–50. doi: 10.3897/phytokeys.165.55948 (PMC7642159; doi:10.3897/phytokeys.165.55948)
Supplement: XML Treatment for Poa binata [file phytokeys.165.55948-treatment2.xml]

<!DOCTYPE tp:taxon-treatment
  PUBLIC "-//TaxonX//DTD Taxonomic Treatment Publishing DTD v0 20100105//EN" "tax-treatment-NSO.dtd">
<tp:taxon-treatment xmlns:tp="http://www.plazi.org/taxpub"><tp:treatment-meta><kwd-group><label>Taxon classification</label><kwd><named-content xmlns:xlink="http://www.w3.org/1999/xlink" content-type="kingdom">Plantae</named-content></kwd><kwd><named-content xmlns:xlink="http://www.w3.org/1999/xlink" content-type="order">Poales</named-content></kwd><kwd><named-content xmlns:xlink="http://www.w3.org/1999/xlink" content-type="family">Poaceae</named-content></kwd></kwd-group><mixed-citation publication-type="journal"><person-group><name><surname>Soreng</surname><given-names>Robert J.</given-names></name><name><surname>Sylvester</surname><given-names>Steven P.</given-names></name><name><surname>Sylvester</surname><given-names>Mitsy D.P.V.</given-names></name><name><surname>Clark</surname><given-names>Vincent Ralph</given-names></name></person-group><article-title>New records and key to <italic><tp:taxon-name><tp:taxon-name-part taxon-name-part-type="genus" reg="Poa">Poa</tp:taxon-name-part></tp:taxon-name></italic> (<tp:taxon-name><tp:taxon-name-part taxon-name-part-type="subfamily">Pooideae</tp:taxon-name-part></tp:taxon-name>, <tp:taxon-name><tp:taxon-name-part taxon-name-part-type="family">Poaceae</tp:taxon-name-part></tp:taxon-name>) from the Flora of Southern Africa region and notes on taxa including a diclinous breeding system in <italic><tp:taxon-name><tp:taxon-name-part taxon-name-part-type="genus" reg="Poa">Poa</tp:taxon-name-part> <tp:taxon-name-part taxon-name-part-type="species" reg="binata">binata</tp:taxon-name-part></tp:taxon-name></italic></article-title><source>PhytoKeys</source><day>28</day><month>10</month><year>2020</year><volume>165</volume><fpage>27</fpage><lpage>50</lpage><pub-id pub-id-type="doi">10.3897/phytokeys.165.55948</pub-id></mixed-citation></tp:treatment-meta><tp:nomenclature><tp:taxon-name><object-id xmlns:xlink="http://www.w3.org/1999/xlink" content-type="arpha" xlink:type="simple">0922D2D7-A700-5583-A033-9418E5D0C393</object-id>
              <tp:taxon-name-part taxon-name-part-type="genus" reg="Poa">Poa</tp:taxon-name-part>
              <tp:taxon-name-part taxon-name-part-type="species" reg="binata">binata</tp:taxon-name-part>
            </tp:taxon-name><tp:taxon-authority>Nees, Fl. Afr. Austral. Ill. 378. 1841.</tp:taxon-authority><xref ref-type="fig" rid="F1">Fig. 1</xref><tp:nomenclature-citation-list><tp:nomenclature-citation><tp:taxon-name><tp:taxon-name-part taxon-name-part-type="genus" reg="Poa"/> <tp:taxon-name-part taxon-name-part-type="species" reg="atherstonei"/></tp:taxon-name><comment>= <tp:taxon-name><tp:taxon-name-part taxon-name-part-type="genus" reg="Poa">Poa</tp:taxon-name-part> <tp:taxon-name-part taxon-name-part-type="species" reg="atherstonei">atherstonei</tp:taxon-name-part></tp:taxon-name> Stapf, Fl. Cape. 7: 713. 1900. Type: SOUTH AFRICA. Central Region: Graaff Reinet. Div., summit of Compass Berg, Atherstone 46 (holotype: K (K000345194 [image!]); isotype: <abbrev xmlns:xlink="http://www.w3.org/1999/xlink" content-type="institution" xlink:title="South African National Herbarium in Pretoria" id="ABBRID0EUHAG" xlink:type="simple">PRE</abbrev> fragm. ex K!). </comment></tp:nomenclature-citation><tp:nomenclature-citation><tp:taxon-name><tp:taxon-name-part taxon-name-part-type="genus" reg="Poa"/> <tp:taxon-name-part taxon-name-part-type="species" reg="bidentata"/></tp:taxon-name><comment>= <tp:taxon-name><tp:taxon-name-part taxon-name-part-type="genus" reg="Poa">Poa</tp:taxon-name-part> <tp:taxon-name-part taxon-name-part-type="species" reg="bidentata">bidentata</tp:taxon-name-part></tp:taxon-name> Nees, Fl. Afr. Austral. Ill. 3–379. 1841. Type: SOUTH AFRICA. (without precise location), Zeyher s.n. [1832] (holotype: K (K000345195 [image!]); isotype: <abbrev xmlns:xlink="http://www.w3.org/1999/xlink" content-type="institution" xlink:title="South African National Herbarium in Pretoria" id="ABBRID0EGIAG" xlink:type="simple">PRE</abbrev> fragm. ex K!). </comment></tp:nomenclature-citation><tp:nomenclature-citation><tp:taxon-name><tp:taxon-name-part taxon-name-part-type="genus" reg="Poa"/> <tp:taxon-name-part taxon-name-part-type="species" reg="heterogama"/></tp:taxon-name><comment>= <tp:taxon-name><tp:taxon-name-part taxon-name-part-type="genus" reg="Poa">Poa</tp:taxon-name-part> <tp:taxon-name-part taxon-name-part-type="species" reg="heterogama">heterogama</tp:taxon-name-part></tp:taxon-name> Hack., Rec. Albany Mus. 1: 112. 1904. Type: SOUTH AFRICA. Kentani, [valleys after grass fire, 1000 ft [305 m], frequent], Aug 1902 [1904 on BM and BOL isotypes; 4 Oct 1904 on GRA isotype; Oct 1904 on K isotypes], Mis Alice Pegler No. 50 (holotype: W (W19160014385 [image!); isotypes: BM (BM000922785 [image!]), BOL (BOL139269 [image!]), GRA (GRA0000194-0 [image!]), K (K000345191 [image!], K000345192 [image!]), <abbrev xmlns:xlink="http://www.w3.org/1999/xlink" content-type="institution" xlink:title="South African National Herbarium in Pretoria" id="ABBRID0EYIAG" xlink:type="simple">PRE</abbrev> (PRE0029722!), US (US00956065 fragm. ex W!)). </comment></tp:nomenclature-citation></tp:nomenclature-citation-list></tp:nomenclature><tp:treatment-sec sec-type="material" id="SECID0E4IAG"><title>Type.</title><p>[South Africa. Eastern Cape:] In montibus inter Katrivier et Klipplaatarivier flumina locis graminocis et paludosis alt. 4000–5000' [1219–1525 m], atque in monte Los Tafelberg. alt. 6000' [1829 m], Drège s.n. (lectotype, “9/11 32. [9 Nov 1832] Sumpf auf Gras[flächen {or} plätzen?].auf dem Katberg, 4000–5000' [1219–1525 m], | af (I af.” {original Drège ticket}, {second ticket:} “&amp;. c. 389b | <italic><tp:taxon-name><tp:taxon-name-part taxon-name-part-type="genus" reg="Poa">Poa</tp:taxon-name-part> <tp:taxon-name-part taxon-name-part-type="species" reg="binata">binata</tp:taxon-name-part></tp:taxon-name></italic> N.ab. E. | 27)” (lectotype, <bold>designated here</bold>: P (P00434748 [image!])).</p><p>– sect. unplaced.</p></tp:treatment-sec><tp:treatment-sec sec-type="distribution" id="SECID0ERJAG"><title>Distribution.</title><p>Lesotho, South Africa, reaching Zimbabwe. Native, endemic to southern Africa.</p></tp:treatment-sec><tp:treatment-sec sec-type="ecology" id="SECID0EWJAG"><title>Ecology.</title><p>cool temperate grasslands.</p></tp:treatment-sec><tp:treatment-sec sec-type="Flowering" id="SECID0E2JAG"><title>Flowering.</title><p>December to March.</p></tp:treatment-sec><tp:treatment-sec sec-type="Economics" id="SECID0EAKAG"><title>Economics.</title><p>common, an important component of high elevation grasslands.</p></tp:treatment-sec><tp:treatment-sec sec-type="Vouchers" id="SECID0EFKAG"><title>Vouchers.</title><p><bold>Lesotho</bold>. AfriSki area, in valley adjoining and northwest of the valley of the AfriSki resort, on the north side of the A1 highway, <named-content xmlns:xlink="http://www.w3.org/1999/xlink" content-type="dwc:verbatimCoordinates" xlink:type="simple"><named-content content-type="geo-json" specific-use="{&#34;type&#34;:&#34;Point&#34;,&#34;coordinates&#34;:[28.708658,-28.808394]}" id="NCID0EQKAG" xlink:type="simple">S28.808394 E28.708658</named-content></named-content>, 3104 m alt., basaltic substrate, dry upper slopes above valley, 27 Feb 2020, S.P. Sylvester et al. 3653 (NU, <abbrev xmlns:xlink="http://www.w3.org/1999/xlink" content-type="institution" xlink:title="South African National Herbarium in Pretoria" id="ABBRID0EVKAG" xlink:type="simple">PRE</abbrev>, US); Bokong Nature Reserve, ca. 350 m north from the information centre, <named-content xmlns:xlink="http://www.w3.org/1999/xlink" content-type="dwc:verbatimCoordinates" xlink:type="simple"><named-content content-type="geo-json" specific-use="{&#34;type&#34;:&#34;Point&#34;,&#34;coordinates&#34;:[28.421496,-29.067203]}" id="NCID0E4KAG" xlink:type="simple">S29.067203 E28.421496</named-content></named-content>, 2972 m alt., basaltic substrate, Afro-alpine grassland dominated by <tp:taxon-name><tp:taxon-name-part taxon-name-part-type="genus" reg="Lachnagrostis">Lachnagrostis</tp:taxon-name-part> <tp:taxon-name-part taxon-name-part-type="species" reg="barbuligera">barbuligera</tp:taxon-name-part> <tp:taxon-name-part taxon-name-part-type="infraspecific-rank">var.</tp:taxon-name-part> <tp:taxon-name-part taxon-name-part-type="variety" reg="barbuligera">barbuligera</tp:taxon-name-part></tp:taxon-name> with moderately-controlled grazing and burning, 2 Mar 2020, S.P. Sylvester et al. 3677 (NU, <abbrev xmlns:xlink="http://www.w3.org/1999/xlink" content-type="institution" xlink:title="South African National Herbarium in Pretoria" id="ABBRID0ETLAG" xlink:type="simple">PRE</abbrev>, US); Bokong Nature Reserve, east of Mafica Lisiu Pass, below the ridge south of the road, <named-content xmlns:xlink="http://www.w3.org/1999/xlink" content-type="dwc:verbatimCoordinates" xlink:type="simple"><named-content content-type="geo-json" specific-use="{&#34;type&#34;:&#34;Point&#34;,&#34;coordinates&#34;:[28.405950,-29.066689]}" id="NCID0E2LAG" xlink:type="simple">S29.066689 E28.40595</named-content></named-content>, 3100 m alt., basaltic substrate, Afro-alpine grassland E, facing burned slope, dominant grass, rich organic topsoil, with many orchids and <italic><tp:taxon-name><tp:taxon-name-part taxon-name-part-type="genus" reg="Senecio">Senecio</tp:taxon-name-part> <tp:taxon-name-part taxon-name-part-type="species" reg="macrocephalus">macrocephalus</tp:taxon-name-part></tp:taxon-name></italic>, 3 Mar 2020, S.P. Sylvester et al. 3698 (NU, <abbrev xmlns:xlink="http://www.w3.org/1999/xlink" content-type="institution" xlink:title="South African National Herbarium in Pretoria" id="ABBRID0ELMAG" xlink:type="simple">PRE</abbrev>, US); Matebeng Pass, below highest summit close to the pass, <named-content xmlns:xlink="http://www.w3.org/1999/xlink" content-type="dwc:verbatimCoordinates" xlink:type="simple"><named-content content-type="geo-json" specific-use="{&#34;type&#34;:&#34;Point&#34;,&#34;coordinates&#34;:[28.976439,-29.868524]}" id="NCID0ETMAG" xlink:type="simple">S29.868524 E28.976439</named-content></named-content>, 3125 m alt., basaltic substrate, “Lesotho Highland Basalt Grassland” with clear elements of “Drakensberg Afro-alpine Heathland” with <italic><tp:taxon-name><tp:taxon-name-part taxon-name-part-type="genus" reg="Erica">Erica</tp:taxon-name-part></tp:taxon-name></italic> and <italic><tp:taxon-name><tp:taxon-name-part taxon-name-part-type="genus" reg="Helichrysum">Helichrysum</tp:taxon-name-part></tp:taxon-name></italic> shrubs dominating the landscape, heavy horse grazing, 22 Feb 2020S.P. Sylvester et al. 3582b (NU, <abbrev xmlns:xlink="http://www.w3.org/1999/xlink" content-type="institution" xlink:title="South African National Herbarium in Pretoria" id="ABBRID0EGNAG" xlink:type="simple">PRE</abbrev>, US); Menoaneng Pass, on road between Rafolatsane and Thaba-Tseka, <named-content xmlns:xlink="http://www.w3.org/1999/xlink" content-type="dwc:verbatimCoordinates" xlink:type="simple"><named-content content-type="geo-json" specific-use="{&#34;type&#34;:&#34;Point&#34;,&#34;coordinates&#34;:[28.951124,-29.427403]}" id="NCID0EONAG" xlink:type="simple">S29.427403 E28.951124</named-content></named-content>, 3039 m alt., basaltic substrate, Afro-alpine grassland, windy ridge, grazed by horses down to low turf, 24 Feb 2020, S.P. Sylvester et al. 3598 (<abbrev xmlns:xlink="http://www.w3.org/1999/xlink" content-type="institution" xlink:title="South African National Herbarium in Pretoria" id="ABBRID0ETNAG" xlink:type="simple">PRE</abbrev>, US); Sani Pass area, ca. 250 m east of Sani Mountain Lodge, <named-content xmlns:xlink="http://www.w3.org/1999/xlink" content-type="dwc:verbatimCoordinates" xlink:type="simple"><named-content content-type="geo-json" specific-use="{&#34;type&#34;:&#34;Point&#34;,&#34;coordinates&#34;:[29.291216,-29.584906]}" id="NCID0E2NAG" xlink:type="simple">S29.584906 E29.291216</named-content></named-content>, 2882 m alt., basaltic substrate, short Afro-alpine grassland, frequently to heavily grazed, soil gravelly loam to 5 cm deep, 25 Feb 2020, S.P. Sylvester et al. 3616 (NU, <abbrev xmlns:xlink="http://www.w3.org/1999/xlink" content-type="institution" xlink:title="South African National Herbarium in Pretoria" id="ABBRID0EAOAG" xlink:type="simple">PRE</abbrev>, US); Sehlabathebe National Park, lower end of the park on the border, <named-content xmlns:xlink="http://www.w3.org/1999/xlink" content-type="dwc:verbatimCoordinates" xlink:type="simple"><named-content content-type="geo-json" specific-use="{&#34;type&#34;:&#34;Point&#34;,&#34;coordinates&#34;:[29.095497,-29.860061]}" id="NCID0EIOAG" xlink:type="simple">S29.860061 E29.095497</named-content></named-content>, 2719 m alt., basaltic substrate, wet Afro-alpine tussock grassland, soil damp, under dripping crag, heavily grazed, close to livestock paths, 19 Feb 2020, S.P. Sylvester et al. 3525 (NU, <abbrev xmlns:xlink="http://www.w3.org/1999/xlink" content-type="institution" xlink:title="South African National Herbarium in Pretoria" id="ABBRID0ENOAG" xlink:type="simple">PRE</abbrev>, US); Sehlabathebe National Park, lower end of the park on the border, <named-content xmlns:xlink="http://www.w3.org/1999/xlink" content-type="dwc:verbatimCoordinates" xlink:type="simple"><named-content content-type="geo-json" specific-use="{&#34;type&#34;:&#34;Point&#34;,&#34;coordinates&#34;:[29.086461,-29.877593]}" id="NCID0EVOAG" xlink:type="simple">S29.877593 E29.086461</named-content></named-content>, 2606 m alt., basaltic substrate, wet Afro-alpine tussock grassland, soil damp, not grazed recently, 20 Feb 2020, S.P. Sylvester et al. 3541 (NU, <abbrev xmlns:xlink="http://www.w3.org/1999/xlink" content-type="institution" xlink:title="South African National Herbarium in Pretoria" id="ABBRID0E1OAG" xlink:type="simple">PRE</abbrev>, US); Tsehlanyane National Park, along path next to ‘Black Pool’, <named-content xmlns:xlink="http://www.w3.org/1999/xlink" content-type="dwc:verbatimCoordinates" xlink:type="simple"><named-content content-type="geo-json" specific-use="{&#34;type&#34;:&#34;Point&#34;,&#34;coordinates&#34;:[28.452053,-28.900154]}" id="NCID0ECPAG" xlink:type="simple">S28.900154 E28.452053</named-content></named-content>, 2120 m alt., basaltic substrate, <italic><tp:taxon-name><tp:taxon-name-part taxon-name-part-type="genus" reg="Leucosidea">Leucosidea</tp:taxon-name-part></tp:taxon-name></italic> woodland, S facing slope, 4 Mar 2020, S.P. Sylvester et al. 3705 (NU, <abbrev xmlns:xlink="http://www.w3.org/1999/xlink" content-type="institution" xlink:title="South African National Herbarium in Pretoria" id="ABBRID0EOPAG" xlink:type="simple">PRE</abbrev>, US). <bold>South Africa</bold>. Eastern Cape: Barclay Pass area, Mountain Shadows Hotel, in grassy field behind guest bungalows, <named-content xmlns:xlink="http://www.w3.org/1999/xlink" content-type="dwc:verbatimCoordinates" xlink:type="simple"><named-content content-type="geo-json" specific-use="{&#34;type&#34;:&#34;Point&#34;,&#34;coordinates&#34;:[27.838044,-31.203522]}" id="NCID0EYPAG" xlink:type="simple">S31.203522 E27.838044</named-content></named-content>, 2052 m alt., basaltic substrate, remnant patch of ungrazed native upland grassland, on east facing slope, 14 Feb 2020, S.P. Sylvester et al. 3518 (NU, <abbrev xmlns:xlink="http://www.w3.org/1999/xlink" content-type="institution" xlink:title="South African National Herbarium in Pretoria" id="ABBRID0E4PAG" xlink:type="simple">PRE</abbrev>, US); Eastern Cape: Naudes Nek pass, near Rhodes, <named-content xmlns:xlink="http://www.w3.org/1999/xlink" content-type="dwc:verbatimCoordinates" xlink:type="simple"><named-content content-type="geo-json" specific-use="{&#34;type&#34;:&#34;Point&#34;,&#34;coordinates&#34;:[28.105164,-30.764792]}" id="NCID0EFQAG" xlink:type="simple">S30.764792 E28.105164</named-content></named-content>, 2589 m alt., basaltic substrate, alpine tussock grassland, gently sloping, good soil, 13 Feb 2020, S.P. Sylvester et al. 3489 (US [3 sheets]); Eastern Cape: Tiffindell Ski Area, <named-content xmlns:xlink="http://www.w3.org/1999/xlink" content-type="dwc:verbatimCoordinates" xlink:type="simple"><named-content content-type="geo-json" specific-use="{&#34;type&#34;:&#34;Point&#34;,&#34;coordinates&#34;:[27.928720,-30.649239]}" id="NCID0ENQAG" xlink:type="simple">S30.649239 E27.928720</named-content></named-content>, 2845 m alt., basaltic substrate, alpine grassland, 10 Feb 2020, S.P. Sylvester et al. 3448 (US); Eastern Cape: Tiffindell Ski Area, next to ski lift, <named-content xmlns:xlink="http://www.w3.org/1999/xlink" content-type="dwc:verbatimCoordinates" xlink:type="simple"><named-content content-type="geo-json" specific-use="{&#34;type&#34;:&#34;Point&#34;,&#34;coordinates&#34;:[27.925149,-30.651034]}" id="NCID0EVQAG" xlink:type="simple">S30.651034 E27.925149</named-content></named-content>, 2778 m alt., basaltic substrate, alpine grassland, annually burnt, appears to be seeded with exotic species, 10 Feb 2020, S.P. Sylvester et al. 3453 (NU, <abbrev xmlns:xlink="http://www.w3.org/1999/xlink" content-type="institution" xlink:title="South African National Herbarium in Pretoria" id="ABBRID0E1QAG" xlink:type="simple">PRE</abbrev>, US); Eastern Cape: Tiffindell Ski Area, Ben Macdhui summit, <named-content xmlns:xlink="http://www.w3.org/1999/xlink" content-type="dwc:verbatimCoordinates" xlink:type="simple"><named-content content-type="geo-json" specific-use="{&#34;type&#34;:&#34;Point&#34;,&#34;coordinates&#34;:[27.934042,-30.647683]}" id="NCID0ECRAG" xlink:type="simple">S30.647683 E27.934042</named-content></named-content>, 2995 m alt., basaltic substrate, alpine grassland, 11 Feb 2020, S.P. Sylvester et al. 3458a (NU, <abbrev xmlns:xlink="http://www.w3.org/1999/xlink" content-type="institution" xlink:title="South African National Herbarium in Pretoria" id="ABBRID0EHRAG" xlink:type="simple">PRE</abbrev>, US); Eastern Cape: Tiffindell Ski Area, Ben Macdhui summit, <named-content xmlns:xlink="http://www.w3.org/1999/xlink" content-type="dwc:verbatimCoordinates" xlink:type="simple"><named-content content-type="geo-json" specific-use="{&#34;type&#34;:&#34;Point&#34;,&#34;coordinates&#34;:[27.934042,-30.647683]}" id="NCID0EPRAG" xlink:type="simple">S30.647683 E27.934042</named-content></named-content>, 2995 m alt., basaltic substrate, alpine grassland, 11 Feb 2020, S.P. Sylvester et al. 3458b (US); Eastern Cape: Tiffindell Ski Area, <named-content xmlns:xlink="http://www.w3.org/1999/xlink" content-type="dwc:verbatimCoordinates" xlink:type="simple"><named-content content-type="geo-json" specific-use="{&#34;type&#34;:&#34;Point&#34;,&#34;coordinates&#34;:[27.958347,-30.676696]}" id="NCID0EXRAG" xlink:type="simple">S30.676696 E27.958347</named-content></named-content>, 2522 m alt., basaltic substrate, alpine tussock grassland, 12 Feb 2020, S.P. Sylvester et al. 3481a (NU, <abbrev xmlns:xlink="http://www.w3.org/1999/xlink" content-type="institution" xlink:title="South African National Herbarium in Pretoria" id="ABBRID0E3RAG" xlink:type="simple">PRE</abbrev>, US); Free State: Sentinel trail before reaching the chain ladders that take you up to Amphitheatre, <named-content xmlns:xlink="http://www.w3.org/1999/xlink" content-type="dwc:verbatimCoordinates" xlink:type="simple"><named-content content-type="geo-json" specific-use="{&#34;type&#34;:&#34;Point&#34;,&#34;coordinates&#34;:[28.886656,-28.740954]}" id="NCID0EESAG" xlink:type="simple">S28.740954 E28.886656</named-content></named-content>, 2857 m alt., basaltic substrate, ungrazed mesic alpine grassland on steep N-facing slope, 5 Feb 2020, S.P. Sylvester et al. 3412 (NU, <abbrev xmlns:xlink="http://www.w3.org/1999/xlink" content-type="institution" xlink:title="South African National Herbarium in Pretoria" id="ABBRID0EJSAG" xlink:type="simple">PRE</abbrev>, US); Kwazulu-Natal: Amphitheatre, slopes near the Tugela waterfall, <named-content xmlns:xlink="http://www.w3.org/1999/xlink" content-type="dwc:verbatimCoordinates" xlink:type="simple"><named-content content-type="geo-json" specific-use="{&#34;type&#34;:&#34;Point&#34;,&#34;coordinates&#34;:[28.893853,-28.754008]}" id="NCID0ERSAG" xlink:type="simple">S28.754008 E28.893853</named-content></named-content>, 2983 m alt., basaltic substrate, alpine grassland, 5 Feb 2020, S.P. Sylvester et al. 3404 (<abbrev xmlns:xlink="http://www.w3.org/1999/xlink" content-type="institution" xlink:title="South African National Herbarium in Pretoria" id="ABBRID0EWSAG" xlink:type="simple">PRE</abbrev>, US); Kwazulu-Natal: Amphitheatre, slopes near the Tugela waterfall, <named-content xmlns:xlink="http://www.w3.org/1999/xlink" content-type="dwc:verbatimCoordinates" xlink:type="simple"><named-content content-type="geo-json" specific-use="{&#34;type&#34;:&#34;Point&#34;,&#34;coordinates&#34;:[28.892780,-28.754498]}" id="NCID0E5SAG" xlink:type="simple">S28.754498 E28.892780</named-content></named-content>, 2979 m alt., basaltic substrate, alpine grassland, 5 Feb 2020, S.P. Sylvester et al. 3407 (US); Kwazulu-Natal: Sani Pass area, below southwest facing cliffs to the southeast of Sani Mountain Lodge, <named-content xmlns:xlink="http://www.w3.org/1999/xlink" content-type="dwc:verbatimCoordinates" xlink:type="simple"><named-content content-type="geo-json" specific-use="{&#34;type&#34;:&#34;Point&#34;,&#34;coordinates&#34;:[29.290839,-29.585365]}" id="NCID0EGTAG" xlink:type="simple">S29.585365 E29.290839</named-content></named-content>, 2866 m alt., basaltic substrate, short Afro-alpine grassland, frequently to heavily grazed, 26 Feb 2020, S.P. Sylvester et al. 3638 (<abbrev xmlns:xlink="http://www.w3.org/1999/xlink" content-type="institution" xlink:title="South African National Herbarium in Pretoria" id="ABBRID0ELTAG" xlink:type="simple">PRE</abbrev>, US).</p></tp:treatment-sec><tp:treatment-sec sec-type="notes" id="SECID0EQTAG"><title>Notes.</title><p><italic><tp:taxon-name><tp:taxon-name-part taxon-name-part-type="genus" reg="Poa">Poa</tp:taxon-name-part> <tp:taxon-name-part taxon-name-part-type="species" reg="binata">binata</tp:taxon-name-part></tp:taxon-name></italic> is a common species in the upper Maloti-Drakensberg mountains. In areas with enough moisture and low grazing pressure, the species can be the dominant grass species, forming dense tussocks to 0.5 m diameter. As in many large grass tussocks, a few shoots can appear to be rhizomatous, but are actually stooling shoots as in <italic><tp:taxon-name><tp:taxon-name-part taxon-name-part-type="genus" reg="Poa">P.</tp:taxon-name-part> <tp:taxon-name-part taxon-name-part-type="species" reg="bidentata">bidentata</tp:taxon-name-part></tp:taxon-name></italic> (see below). Under high grazing pressure, plants become smaller and weaker and sparsely distributed. Plants seem to tolerate burning well. The species displays unusual diversity in lemma pubescence, varying from glabrous to pubescent on three veins, to pubescent on five veins and sometimes between veins and callus hairs may be present or absent. Flowers are pistillate and/or perfect within plants, anthers are 1.5–2.7 mm long or vestigial. 2<italic>n</italic> = 28, 42, 56. – <bold>Ha</bold> genotype (Gillespie and Soreng, unpublished).</p><p>The species exhibits a diclinous breeding system. Most species of <italic><tp:taxon-name><tp:taxon-name-part taxon-name-part-type="genus" reg="Poa">Poa</tp:taxon-name-part></tp:taxon-name></italic> are hermaphroditic. Dicliny occurs in about one quarter of the species of <italic><tp:taxon-name><tp:taxon-name-part taxon-name-part-type="genus" reg="Poa">Poa</tp:taxon-name-part></tp:taxon-name></italic> examined and ranges from simple gynomonoecy to full dioecy (<xref ref-type="bibr" rid="B23">Soreng et al. 2020</xref>). In <italic><tp:taxon-name><tp:taxon-name-part taxon-name-part-type="genus" reg="Poa">P.</tp:taxon-name-part> <tp:taxon-name-part taxon-name-part-type="species" reg="binata">binata</tp:taxon-name-part></tp:taxon-name></italic>, many plants have spikelets with pistillate upper flowers. Other plants exhibit more pistillate flowers within spikelets and wholly pistillate spikelets. The latter are concentrated on the lower branches of panicles. Some plants were judged to be completely pistillate. The sterile rudiments of anthers (staminodes), present in pistillate flowers, are believed to result from genetic control, not from apomixis. All other florets, spikelets and sometimes whole plants examined were perfect-flowered. The breeding system of <italic><tp:taxon-name><tp:taxon-name-part taxon-name-part-type="genus" reg="Poa">P.</tp:taxon-name-part> <tp:taxon-name-part taxon-name-part-type="species" reg="binata">binata</tp:taxon-name-part></tp:taxon-name></italic> needs further study, but seems to match sequential gynomonoecy as described by <xref ref-type="bibr" rid="B22">Soreng and Keil (2003)</xref>. This breeding system is estimated by RJS to occur in 28 species equally divided between the Americas and east Asia (<xref ref-type="bibr" rid="B23">Soreng et al. 2020</xref>), almost all of which have anthers averaging 2 mm long or longer.</p><p>The lectotype at P is selected as it is one of two sheets with Drège’s original handwritten location and date, the other original set of tickets being destroyed (<xref ref-type="bibr" rid="B10">Gunn and Codd 1981</xref>). The lectotype is clearly distinct from all the others, which may or may not be duplicates of the second collection cited by <xref ref-type="bibr" rid="B14">Nees ab Esenbeck (1841)</xref>. Other syntypes or original material have only secondary notes from Ernst Meyer’s distribution of Drège sets (in 1837, 1840, 1847; <xref ref-type="bibr" rid="B13">Meyer 1837, 1840, 1847</xref>) or guessed at from other duplicates, some of which may actually have been collected by Zeyer (who joined the Drège brothers in 28 Nov 1832 into early December and then collected on his own for some months before departing South Africa, for example, the K000345193 sheet which originally said Zeyer, but that was crossed out and replaced by Dredge and a location where they collected together). For further reading, see <xref ref-type="bibr" rid="B10">Gunn and Codd (1981)</xref>. Some of the other distributions say Tafelberg 6000–7000 ft [1829–2134 m], but these may be tertiary writings or collections not used in the protologue, as the protologue did not mention anything above 6000 ft [1819 m]. We have located various specimens:</p><p>…. 7/12 32. [7 Dec 1932] Unter den Hängen vom Los-Tafelberg, 5000–6000' [1524–1829 m], | b (I af. {original Drège label} (syntype, P000434747 [image!])</p><p>…. “<italic><tp:taxon-name><tp:taxon-name-part taxon-name-part-type="genus" reg="Poa">Poa</tp:taxon-name-part> <tp:taxon-name-part taxon-name-part-type="species" reg="binata">binata</tp:taxon-name-part></tp:taxon-name></italic> N.ab.E. a” {<bold>original ticket from E. Meyer distribution</bold>}, Los Tafelberg, in dem Kranzen und auf feuchten und felsigen, Bergplatte, 6000–7000 fuss [1829–2134 m], December, J.F. Drège {penned by someone} (E00200327 [image!])</p><p>…. “<italic><tp:taxon-name><tp:taxon-name-part taxon-name-part-type="genus" reg="Poa">Poa</tp:taxon-name-part> <tp:taxon-name-part taxon-name-part-type="species" reg="binata">binata</tp:taxon-name-part></tp:taxon-name></italic> N.ab.E. a” {<bold>original ticket from E. Meyer distribution</bold>} J.F. Drège {stamped on that}, in monte Tafelberg 6000' [1829 m], J. F. Drège {typed later} (HAL [image!])</p><p>…. “<italic><tp:taxon-name><tp:taxon-name-part taxon-name-part-type="genus" reg="Poa">Poa</tp:taxon-name-part> <tp:taxon-name-part taxon-name-part-type="species" reg="binata">binata</tp:taxon-name-part></tp:taxon-name></italic> N.ab.E. a” {<bold>original ticket from E. Meyer 1840 distribution</bold>}, Afr. Austr., Drège, 1840, {old note, year 1840 presumably referring to E Meyer distribution of Drège set}, Hb. Benth. Table Mountain, Queenstown Div. 6000–7000 ft {penned by someone} [1829–2134 m] (K000345242 [image!])</p><p>…. “<italic><tp:taxon-name><tp:taxon-name-part taxon-name-part-type="genus" reg="Poa">Poa</tp:taxon-name-part> <tp:taxon-name-part taxon-name-part-type="species" reg="binata">binata</tp:taxon-name-part></tp:taxon-name></italic> N.ab.E. a” {<bold>original ticket from E. Meyer distribution</bold>}, <italic><tp:taxon-name><tp:taxon-name-part taxon-name-part-type="genus" reg="Poa">Poa</tp:taxon-name-part> <tp:taxon-name-part taxon-name-part-type="species" reg="binata">binata</tp:taxon-name-part></tp:taxon-name></italic> N.ab.E., Gramin Africa p. 378 No 2., Africa Austr. Drège No. {<bold>original duplicate ticket from E. Meyer</bold>?} (BM ex hb. Shuttleworth)</p><p>…. “<italic><tp:taxon-name><tp:taxon-name-part taxon-name-part-type="genus" reg="Poa">Poa</tp:taxon-name-part> <tp:taxon-name-part taxon-name-part-type="species" reg="binata">binata</tp:taxon-name-part></tp:taxon-name></italic> N.ab.E. a 1840, 324” {<bold>original ticket from E. Meyer 1840 distribution</bold>}, “Los Tafelberg, in den Kranzen und auf der feuchten und felsigen Bergplatte, 6000–7000 fuss [1829–2134 m], December” {typed ticket} (S-C-4936)</p><p>…. “<italic><tp:taxon-name><tp:taxon-name-part taxon-name-part-type="genus" reg="Poa">Poa</tp:taxon-name-part> <tp:taxon-name-part taxon-name-part-type="species" reg="binata">binata</tp:taxon-name-part></tp:taxon-name></italic> N.ab.E. a” {<bold>original ticket from E. Meyer distribution</bold>}, 210 <italic><tp:taxon-name><tp:taxon-name-part taxon-name-part-type="genus" reg="Poa">Poa</tp:taxon-name-part> <tp:taxon-name-part taxon-name-part-type="species" reg="binata">binata</tp:taxon-name-part></tp:taxon-name></italic> N. ab. E. 117.11 ex Bernhardi herbarium (MO2112449 (bc) 2397251)</p><p><italic><tp:taxon-name><tp:taxon-name-part taxon-name-part-type="genus" reg="Poa">Poa</tp:taxon-name-part> <tp:taxon-name-part taxon-name-part-type="species" reg="bidentata">bidentata</tp:taxon-name-part></tp:taxon-name></italic> Nees is usually placed in <italic><tp:taxon-name><tp:taxon-name-part taxon-name-part-type="genus" reg="Poa">P.</tp:taxon-name-part> <tp:taxon-name-part taxon-name-part-type="species" reg="pratensis">pratensis</tp:taxon-name-part></tp:taxon-name></italic>, but in our opinion, it is merely a stooling example of <italic><tp:taxon-name><tp:taxon-name-part taxon-name-part-type="genus" reg="Poa">P.</tp:taxon-name-part> <tp:taxon-name-part taxon-name-part-type="species" reg="binata">binata</tp:taxon-name-part></tp:taxon-name></italic>. It has lemmas that, in addition to having pubescence like <italic><tp:taxon-name><tp:taxon-name-part taxon-name-part-type="genus" reg="Poa">P.</tp:taxon-name-part> <tp:taxon-name-part taxon-name-part-type="species" reg="pratensis">pratensis</tp:taxon-name-part></tp:taxon-name></italic>, are quite scabrous in the margins and between the veins, ruling out <italic><tp:taxon-name><tp:taxon-name-part taxon-name-part-type="genus" reg="Poa">P.</tp:taxon-name-part> <tp:taxon-name-part taxon-name-part-type="species" reg="pratensis">pratensis</tp:taxon-name-part></tp:taxon-name></italic>. There are various sheets and fragments of <italic><tp:taxon-name><tp:taxon-name-part taxon-name-part-type="genus" reg="Poa">P.</tp:taxon-name-part> <tp:taxon-name-part taxon-name-part-type="species" reg="atherstonei">atherstonei</tp:taxon-name-part></tp:taxon-name></italic> (= <italic><tp:taxon-name><tp:taxon-name-part taxon-name-part-type="genus" reg="Poa">P.</tp:taxon-name-part> <tp:taxon-name-part taxon-name-part-type="species" reg="binata">binata</tp:taxon-name-part></tp:taxon-name></italic>) at <abbrev xmlns:xlink="http://www.w3.org/1999/xlink" content-type="institution" xlink:title="South African National Herbarium in Pretoria" id="ABBRID0EW3AG" xlink:type="simple">PRE</abbrev>, collected by Ms. Pelger between 1901 and 1914, but only one that matches the date and cited by <xref ref-type="bibr" rid="B11">Hackel (1904)</xref> . That one has lemmas that are glabrous or sparsely pubescent on the keel and marginal veins, web short and scant or absent.</p><fig id="F1" position="float" orientation="portrait"><object-id xmlns:xlink="http://www.w3.org/1999/xlink" content-type="doi" xlink:type="simple">10.3897/phytokeys.165.55948.figure1</object-id><object-id xmlns:xlink="http://www.w3.org/1999/xlink" content-type="arpha" xlink:type="simple">AC89B16C-04E6-5066-B2B2-BCD89E1BE9F1</object-id><label>Figure 1.</label><caption><p><italic><tp:taxon-name><tp:taxon-name-part taxon-name-part-type="genus" reg="Poa">Poa</tp:taxon-name-part> <tp:taxon-name-part taxon-name-part-type="species" reg="binata">binata</tp:taxon-name-part></tp:taxon-name></italic>. <bold>A</bold> whole plants <bold>B</bold> basal part of plant showing fibrous basal sheaths <bold>C, D</bold> portions of inflorescence. Image <bold>A</bold> of S.P. Sylvester et al. 3489 (US) <bold>B</bold> of S.P. Sylvester et al. 3412 (US) <bold>C</bold> of S.P. Sylvester et al. 3518 (US) <bold>D</bold> of S.P. Sylvester et al. 3677 (US).</p></caption><graphic xmlns:xlink="http://www.w3.org/1999/xlink" xlink:href="phytokeys-165-027-g001.jpg" position="float" orientation="portrait" xlink:type="simple" id="oo_468629.jpg"><uri content-type="original_file" xlink:type="simple">https://binary.pensoft.net/fig/468629</uri></graphic></fig></tp:treatment-sec><ref-list><ref id="B23"><mixed-citation xmlns:xlink="http://www.w3.org/1999/xlink" xlink:type="simple"><person-group><name name-style="western"><surname>Soreng</surname><given-names>RJ</given-names></name><name name-style="western"><surname>Olonova</surname><given-names>MV</given-names></name><name name-style="western"><surname>Probatova</surname><given-names>NS</given-names></name><name name-style="western"><surname>Gillespie</surname><given-names>LJ</given-names></name></person-group> (<year>2020</year>) Breeding systems and phylogeny in <italic><tp:taxon-name><tp:taxon-name-part taxon-name-part-type="genus">Poa</tp:taxon-name-part></tp:taxon-name></italic> L., with special attention to Northeast Asia: the problem of <italic><tp:taxon-name><tp:taxon-name-part taxon-name-part-type="genus">Poa</tp:taxon-name-part> <tp:taxon-name-part taxon-name-part-type="species">shumushuensis</tp:taxon-name-part></tp:taxon-name></italic> Ohwi and sect. Nivicolae (<tp:taxon-name><tp:taxon-name-part taxon-name-part-type="family">Poaceae</tp:taxon-name-part></tp:taxon-name>). Journal of Systematics and Evolution. [Early view doi:] <ext-link xlink:type="simple" ext-link-type="doi" xlink:href="10.1111/jse.12647">https://doi.org/10.1111/jse.12647</ext-link></mixed-citation></ref><ref id="B22"><mixed-citation xmlns:xlink="http://www.w3.org/1999/xlink" xlink:type="simple"><person-group><name name-style="western"><surname>Soreng</surname><given-names>RJ</given-names></name><name name-style="western"><surname>Keil</surname><given-names>DJ</given-names></name></person-group> (<year>2003</year>) <article-title>[2004]) Sequentially adjusted sex-ratios in gynomonoecism, and <italic><tp:taxon-name><tp:taxon-name-part taxon-name-part-type="genus">Poa</tp:taxon-name-part> <tp:taxon-name-part taxon-name-part-type="species">diaboli</tp:taxon-name-part></tp:taxon-name></italic> (<tp:taxon-name><tp:taxon-name-part taxon-name-part-type="family">Poaceae</tp:taxon-name-part></tp:taxon-name>), a new species from California.</article-title><source>Madrono</source><volume>50</volume>(<issue>4</issue>): <fpage>300</fpage>–<lpage>306</lpage>.</mixed-citation></ref><ref id="B10"><mixed-citation xmlns:xlink="http://www.w3.org/1999/xlink" xlink:type="simple"><person-group><name name-style="western"><surname>Gunn</surname><given-names>M</given-names></name><name name-style="western"><surname>Codd</surname><given-names>LE</given-names></name></person-group> (<year>1981</year>) Botanical exploration of Southern Africa. CRC Press, 415 pp.</mixed-citation></ref><ref id="B14"><mixed-citation xmlns:xlink="http://www.w3.org/1999/xlink" xlink:type="simple"><person-group><name name-style="western"><surname>Nees ab Esenbeck</surname><given-names>CDG</given-names></name></person-group> (<year>1841</year>) Florae Africae Australioris Illustrationes Monographicae I. <tp:taxon-name><tp:taxon-name-part taxon-name-part-type="family">Gramineae</tp:taxon-name-part></tp:taxon-name>. Glogaviae, Prausnitzainis. <ext-link xlink:type="simple" ext-link-type="doi" xlink:href="10.5962/bhl.title.7585">https://doi.org/10.5962/bhl.title.7585</ext-link></mixed-citation></ref><ref id="B13"><mixed-citation xmlns:xlink="http://www.w3.org/1999/xlink" xlink:type="simple"><person-group><name name-style="western"><surname>Meyer</surname><given-names>E</given-names></name></person-group> (<year>1837, 1840, 1847</year>) Catalogus plantarum exsiccatarum Africae Australioris quas emturis offert – Johann Franz Drège (1837, 1840, 1847).</mixed-citation></ref><ref id="B11"><mixed-citation xmlns:xlink="http://www.w3.org/1999/xlink" xlink:type="simple"><person-group><name name-style="western"><surname>Hackel</surname><given-names>E</given-names></name></person-group> (<year>1904</year>) <article-title>On some South African Grasses in the Herbarium of the Albany Museum.</article-title><source>Records of the Albany Museum</source><volume>1</volume>(<issue>2</issue>): <fpage>112</fpage>–<lpage>113</lpage>.</mixed-citation></ref></ref-list></tp:taxon-treatment>
