# Supplementary material for: New records and key to Poa (Pooideae, Poaceae) from the Flora of Southern Africa region and notes on taxa including a diclinous breeding system in Poa binata
Source: PhytoKeys. 2020 Oct 28;165:27–50. doi: 10.3897/phytokeys.165.55948 (PMC7642159; doi:10.3897/phytokeys.165.55948)
Supplement: XML Treatment for Poa bulbosa [file phytokeys.165.55948-treatment3.xml]

<!DOCTYPE tp:taxon-treatment
  PUBLIC "-//TaxonX//DTD Taxonomic Treatment Publishing DTD v0 20100105//EN" "tax-treatment-NSO.dtd">
<tp:taxon-treatment xmlns:tp="http://www.plazi.org/taxpub"><tp:treatment-meta><kwd-group><label>Taxon classification</label><kwd><named-content xmlns:xlink="http://www.w3.org/1999/xlink" content-type="kingdom">Plantae</named-content></kwd><kwd><named-content xmlns:xlink="http://www.w3.org/1999/xlink" content-type="order">Poales</named-content></kwd><kwd><named-content xmlns:xlink="http://www.w3.org/1999/xlink" content-type="family">Poaceae</named-content></kwd></kwd-group><mixed-citation publication-type="journal"><person-group><name><surname>Soreng</surname><given-names>Robert J.</given-names></name><name><surname>Sylvester</surname><given-names>Steven P.</given-names></name><name><surname>Sylvester</surname><given-names>Mitsy D.P.V.</given-names></name><name><surname>Clark</surname><given-names>Vincent Ralph</given-names></name></person-group><article-title>New records and key to <italic><tp:taxon-name><tp:taxon-name-part taxon-name-part-type="genus" reg="Poa">Poa</tp:taxon-name-part></tp:taxon-name></italic> (<tp:taxon-name><tp:taxon-name-part taxon-name-part-type="subfamily">Pooideae</tp:taxon-name-part></tp:taxon-name>, <tp:taxon-name><tp:taxon-name-part taxon-name-part-type="family">Poaceae</tp:taxon-name-part></tp:taxon-name>) from the Flora of Southern Africa region and notes on taxa including a diclinous breeding system in <italic><tp:taxon-name><tp:taxon-name-part taxon-name-part-type="genus" reg="Poa">Poa</tp:taxon-name-part> <tp:taxon-name-part taxon-name-part-type="species" reg="binata">binata</tp:taxon-name-part></tp:taxon-name></italic></article-title><source>PhytoKeys</source><day>28</day><month>10</month><year>2020</year><volume>165</volume><fpage>27</fpage><lpage>50</lpage><pub-id pub-id-type="doi">10.3897/phytokeys.165.55948</pub-id></mixed-citation></tp:treatment-meta><tp:nomenclature><tp:taxon-name><object-id xmlns:xlink="http://www.w3.org/1999/xlink" content-type="arpha" xlink:type="simple">BBA6CA6E-6839-5FBB-A1DD-169620F20C31</object-id>
              <tp:taxon-name-part taxon-name-part-type="genus" reg="Poa">Poa</tp:taxon-name-part>
              <tp:taxon-name-part taxon-name-part-type="species" reg="bulbosa">bulbosa</tp:taxon-name-part>
            </tp:taxon-name><tp:taxon-authority>L. Sp. Pl. 1: 70. 1753. var. vivipara Koeler, Descr. Gram. 189. 1802.</tp:taxon-authority><tp:nomenclature-citation-list><tp:nomenclature-citation><tp:taxon-name>
                  <tp:taxon-name-part taxon-name-part-type="genus" reg="Poa">Poa</tp:taxon-name-part> <tp:taxon-name-part taxon-name-part-type="species" reg="bulbosa">bulbosa</tp:taxon-name-part> <tp:taxon-name-part taxon-name-part-type="infraspecific-rank">subsp.</tp:taxon-name-part> <tp:taxon-name-part taxon-name-part-type="subspecies" reg="vivipara">vivipara</tp:taxon-name-part></tp:taxon-name><comment>(Koeler) Arcang., Comp. Fl. Ital. 785. 1882.</comment></tp:nomenclature-citation></tp:nomenclature-citation-list></tp:nomenclature><tp:treatment-sec sec-type="material" id="SECID0EMABG"><title>Type.</title><p>[Germany. Mainz:] Prope Moguntiam in arenosis (specimen not found).</p><p>‒ <tp:taxon-name><tp:taxon-name-part taxon-name-part-type="genus" reg="Poa">P.</tp:taxon-name-part> <tp:taxon-name-part taxon-name-part-type="infraspecific-rank">sect.</tp:taxon-name-part> <tp:taxon-name-part taxon-name-part-type="section" reg="Arenariae">Arenariae</tp:taxon-name-part></tp:taxon-name> (Hegetschw.) Stapf s.s., Fl. Brit. India 7(22): 338. 1897 [1896]. Type <italic><tp:taxon-name><tp:taxon-name-part taxon-name-part-type="genus" reg="Poa">P.</tp:taxon-name-part> <tp:taxon-name-part taxon-name-part-type="species" reg="bulbosa">bulbosa</tp:taxon-name-part></tp:taxon-name></italic> L.</p></tp:treatment-sec><tp:treatment-sec sec-type="distribution" id="SECID0ELBBG"><title>Distribution.</title><p>native to Eurasia and northwest Africa. Introduced/possibly arrived via long-distance-dispersal, but that seems unlikely for the bulbils are bulky and have no special dispersal mechanisms.</p></tp:treatment-sec><tp:treatment-sec sec-type="ecology" id="SECID0EQBBG"><title>Ecology.</title><p>hemicryptophyte, geophyte, with bulbous based shoots that store hemi-cellulose. Well-adapted to temperate climates with winter rains and dry summers.</p></tp:treatment-sec><tp:treatment-sec sec-type="Flowering" id="SECID0EVBBG"><title>Flowering.</title><p>winter and spring green, flowering in mid-spring and quickly going dormant, flowers mostly forming bulbils. Apomictic.</p></tp:treatment-sec><tp:treatment-sec sec-type="Economics" id="SECID0E1BBG"><title>Economics.</title><p>common, excellent early spring forage for sheep, but invasive and can become dominant.</p></tp:treatment-sec><tp:treatment-sec sec-type="Vouchers" id="SECID0E6BBG"><title>Vouchers.</title><p>no new records.</p></tp:treatment-sec><tp:treatment-sec sec-type="notes" id="SECID0EECBG"><title>Notes.</title><p>All the specimens reviewed at <abbrev xmlns:xlink="http://www.w3.org/1999/xlink" content-type="institution" xlink:title="South African National Herbarium in Pretoria" id="ABBRID0EKCBG" xlink:type="simple">PRE</abbrev> were pseudoviviparous, at least in part. More or less normal-looking lemmas are commonly present in the lower one or two florets of bulbiferous spikelets. The very normal-looking lemmas will have soft hairs on the keel and marginal veins and a tuft of longer hairs on the dorsal side of the callus. The normal florets are thought to be fertile to some degree, although RJS has rarely observed seed in these. Some plants produce more normal florets and more normal spikelets than others, but the main mode of dispersal and establishment is by leafy bulbils that readily root and grow with the next seasons’ rains. Some taxonomists decline to recognise infraspecies here, but for purposes of natural history research, it is useful to identify plants with any bulbiferous spikelets as var. <tp:taxon-name><tp:taxon-name-part taxon-name-part-type="genus" reg="Poa"/><tp:taxon-name-part taxon-name-part-type="species" reg="vivipara">vivipara</tp:taxon-name-part></tp:taxon-name>. Apomictic via bulbifery. 2<italic>n</italic> = 21, 28, 29, 31, 32, 33, 34, 35, 37, <italic>42</italic>, 44, 46, 48, 49. – <bold>Aa</bold> genotype.</p></tp:treatment-sec></tp:taxon-treatment>
