# Supplementary material for: New records and key to Poa (Pooideae, Poaceae) from the Flora of Southern Africa region and notes on taxa including a diclinous breeding system in Poa binata
Source: PhytoKeys. 2020 Oct 28;165:27–50. doi: 10.3897/phytokeys.165.55948 (PMC7642159; doi:10.3897/phytokeys.165.55948)
Supplement: XML Treatment for Poa compressa [file phytokeys.165.55948-treatment4.xml]

<!DOCTYPE tp:taxon-treatment
  PUBLIC "-//TaxonX//DTD Taxonomic Treatment Publishing DTD v0 20100105//EN" "tax-treatment-NSO.dtd">
<tp:taxon-treatment xmlns:tp="http://www.plazi.org/taxpub"><tp:treatment-meta><kwd-group><label>Taxon classification</label><kwd><named-content xmlns:xlink="http://www.w3.org/1999/xlink" content-type="kingdom">Plantae</named-content></kwd><kwd><named-content xmlns:xlink="http://www.w3.org/1999/xlink" content-type="order">Poales</named-content></kwd><kwd><named-content xmlns:xlink="http://www.w3.org/1999/xlink" content-type="family">Poaceae</named-content></kwd></kwd-group><mixed-citation publication-type="journal"><person-group><name><surname>Soreng</surname><given-names>Robert J.</given-names></name><name><surname>Sylvester</surname><given-names>Steven P.</given-names></name><name><surname>Sylvester</surname><given-names>Mitsy D.P.V.</given-names></name><name><surname>Clark</surname><given-names>Vincent Ralph</given-names></name></person-group><article-title>New records and key to <italic><tp:taxon-name><tp:taxon-name-part taxon-name-part-type="genus" reg="Poa">Poa</tp:taxon-name-part></tp:taxon-name></italic> (<tp:taxon-name><tp:taxon-name-part taxon-name-part-type="subfamily">Pooideae</tp:taxon-name-part></tp:taxon-name>, <tp:taxon-name><tp:taxon-name-part taxon-name-part-type="family">Poaceae</tp:taxon-name-part></tp:taxon-name>) from the Flora of Southern Africa region and notes on taxa including a diclinous breeding system in <italic><tp:taxon-name><tp:taxon-name-part taxon-name-part-type="genus" reg="Poa">Poa</tp:taxon-name-part> <tp:taxon-name-part taxon-name-part-type="species" reg="binata">binata</tp:taxon-name-part></tp:taxon-name></italic></article-title><source>PhytoKeys</source><day>28</day><month>10</month><year>2020</year><volume>165</volume><fpage>27</fpage><lpage>50</lpage><pub-id pub-id-type="doi">10.3897/phytokeys.165.55948</pub-id></mixed-citation></tp:treatment-meta><tp:nomenclature><tp:taxon-name><object-id xmlns:xlink="http://www.w3.org/1999/xlink" content-type="arpha" xlink:type="simple">0883DEBB-8C74-542C-B2B3-72BDCD745364</object-id>
              <tp:taxon-name-part taxon-name-part-type="genus" reg="Poa">Poa</tp:taxon-name-part>
              <tp:taxon-name-part taxon-name-part-type="species" reg="compressa">compressa</tp:taxon-name-part>
            </tp:taxon-name><tp:taxon-authority>L., Sp. Pl. 1: 69. 1753.</tp:taxon-authority><xref ref-type="fig" rid="F2">Fig. 2</xref></tp:nomenclature><tp:treatment-sec sec-type="material" id="SECID0EMEBG"><title>Type.</title><p>Habitat in Europae and Americae septentrionalis (lectotype, designated by Soreng in 2000: 255: LINN (LINN-87.41!)).</p></tp:treatment-sec><tp:treatment-sec sec-type="Many heterotypic synonyms" id="SECID0EREBG"><title>Many heterotypic synonyms.</title><p>‒ <tp:taxon-name><tp:taxon-name-part taxon-name-part-type="genus" reg="Poa">P.</tp:taxon-name-part> <tp:taxon-name-part taxon-name-part-type="infraspecific-rank">sect.</tp:taxon-name-part> <tp:taxon-name-part taxon-name-part-type="section" reg="Tichopoa">Tichopoa</tp:taxon-name-part></tp:taxon-name> Asch. &amp; Graebn., Syn. Mitteleur. Fl. 2: 419. 1900. Type, <italic><tp:taxon-name><tp:taxon-name-part taxon-name-part-type="genus" reg="Poa">P.</tp:taxon-name-part> <tp:taxon-name-part taxon-name-part-type="species" reg="compressa">compressa</tp:taxon-name-part></tp:taxon-name></italic> L.</p></tp:treatment-sec><tp:treatment-sec sec-type="distribution" id="SECID0ELFBG"><title>Distribution.</title><p>Lesotho, Sehlabathebe N. P., South Africa EC. Introduced, pan-boreal native of Eurasia, NW Africa and North America.</p></tp:treatment-sec><tp:treatment-sec sec-type="ecology" id="SECID0EQFBG"><title>Ecology.</title><p>wet grasslands at high elevations.</p></tp:treatment-sec><tp:treatment-sec sec-type="Flowering" id="SECID0EVFBG"><title>Flowering.</title><p>summer and autumn.</p></tp:treatment-sec><tp:treatment-sec sec-type="Economics" id="SECID0E1FBG"><title>Economics.</title><p>infrequent, useful for soil stabilisation in wet soils.</p></tp:treatment-sec><tp:treatment-sec sec-type="Vouchers" id="SECID0E6FBG"><title>Vouchers.</title><p><bold>Lesotho</bold>. West of Sehlabathebe National Park, under large dripping roof/cave above the Leqooa-Legowa river, <named-content xmlns:xlink="http://www.w3.org/1999/xlink" content-type="dwc:verbatimCoordinates" xlink:type="simple"><named-content content-type="geo-json" specific-use="{&#34;type&#34;:&#34;Point&#34;,&#34;coordinates&#34;:[29.055979,-29.858547]}" id="NCID0EKGBG" xlink:type="simple">S29.858547 E29.055979</named-content></named-content>, 2330 m alt., sandstone substrate, below W facing cliffs, soil very wet and dominated by <italic><tp:taxon-name><tp:taxon-name-part taxon-name-part-type="genus" reg="Lachnagrostis">Lachnagrostis</tp:taxon-name-part> <tp:taxon-name-part taxon-name-part-type="species" reg="lachnantha">lachnantha</tp:taxon-name-part></tp:taxon-name></italic>, 21 Feb 2020, S.P. Sylvester et al. 3573 (NU, <abbrev xmlns:xlink="http://www.w3.org/1999/xlink" content-type="institution" xlink:title="South African National Herbarium in Pretoria" id="ABBRID0E1GBG" xlink:type="simple">PRE</abbrev>, US). <bold>South Africa</bold>. Eastern Cape: about 15 km east of Rhodes in Kloppershoekspruit valley, Mavis Bank Farm, stream, on wet mud on streamside, 7 Dec 1999, L. Smook 10245 (<abbrev xmlns:xlink="http://www.w3.org/1999/xlink" content-type="institution" xlink:title="South African National Herbarium in Pretoria" id="ABBRID0EBHBG" xlink:type="simple">PRE</abbrev>); Eastern Cape: Barkly East, Morriston above Barkly P., Marg. Dohne Sour V., 6700' [1829 m], 17 Jan 1959, J.P.H. Alcocks 20227 (“= Alcocks 12124 from Tarka”) (<abbrev xmlns:xlink="http://www.w3.org/1999/xlink" content-type="institution" xlink:title="South African National Herbarium in Pretoria" id="ABBRID0EGHBG" xlink:type="simple">PRE</abbrev>); Eastern Cape: between Casrlisleshoekspruit Pass and Tiffindell Ski Area, <named-content xmlns:xlink="http://www.w3.org/1999/xlink" content-type="dwc:verbatimCoordinates" xlink:type="simple"><named-content content-type="geo-json" specific-use="{&#34;type&#34;:&#34;Point&#34;,&#34;coordinates&#34;:[27.956643,-30.677202]}" id="NCID0EOHBG" xlink:type="simple">S30.677202 E27.956643</named-content></named-content>, 2526 m alt., basaltic substrate, Afro-alpine riparian wetland, 10 Feb 2020, S.P. Sylvester et al. 3439 (NU, <abbrev xmlns:xlink="http://www.w3.org/1999/xlink" content-type="institution" xlink:title="South African National Herbarium in Pretoria" id="ABBRID0ETHBG" xlink:type="simple">PRE</abbrev>, US).</p></tp:treatment-sec><tp:treatment-sec sec-type="notes" id="SECID0EYHBG"><title>Notes.</title><p>First reports for South Africa and Lesotho. Apparently, it is well established in the southern Drakensberg, where it was collected previously in 1959 and three times since. At <abbrev xmlns:xlink="http://www.w3.org/1999/xlink" content-type="institution" xlink:title="South African National Herbarium in Pretoria" id="ABBRID0E5HBG" xlink:type="simple">PRE</abbrev>, it has passed under the determinations as <italic><tp:taxon-name><tp:taxon-name-part taxon-name-part-type="genus" reg="Poa">Poa</tp:taxon-name-part> <tp:taxon-name-part taxon-name-part-type="species" reg="pratensis">pratensis</tp:taxon-name-part></tp:taxon-name></italic> and <italic><tp:taxon-name><tp:taxon-name-part taxon-name-part-type="genus" reg="Poa">Poa</tp:taxon-name-part></tp:taxon-name></italic> sp. Now it is also known from south-eastern Lesotho. Apomixis is known. 2<italic>n</italic> = 35, <bold><italic>42</italic></bold>, 45, 49, 50, 56. ‒ <bold>Ss</bold> genotype.</p><fig id="F2" position="float" orientation="portrait"><object-id xmlns:xlink="http://www.w3.org/1999/xlink" content-type="doi" xlink:type="simple">10.3897/phytokeys.165.55948.figure2</object-id><object-id xmlns:xlink="http://www.w3.org/1999/xlink" content-type="arpha" xlink:type="simple">A7692C6C-E0F7-517B-BD2D-CACC8F7E75BF</object-id><label>Figure 2.</label><caption><p><italic><tp:taxon-name><tp:taxon-name-part taxon-name-part-type="genus" reg="Poa">Poa</tp:taxon-name-part> <tp:taxon-name-part taxon-name-part-type="species" reg="compressa">compressa</tp:taxon-name-part></tp:taxon-name></italic>. <bold>A</bold> whole plant <bold>B</bold> spikelets, lateral view <bold>C</bold> portion of inflorescence and leaf blade. Image <bold>A</bold> of S.P. Sylvester et al. 3439 (US) <bold>B</bold> of S.P. Sylvester et al. 3439 (<abbrev xmlns:xlink="http://www.w3.org/1999/xlink" content-type="institution" xlink:title="South African National Herbarium in Pretoria" id="ABBRID0EZJBG" xlink:type="simple">PRE</abbrev>) <bold>C</bold> of J.P.H. Acocks 20227 (<abbrev xmlns:xlink="http://www.w3.org/1999/xlink" content-type="institution" xlink:title="South African National Herbarium in Pretoria" id="ABBRID0EAKBG" xlink:type="simple">PRE</abbrev>).</p></caption><graphic xmlns:xlink="http://www.w3.org/1999/xlink" xlink:href="phytokeys-165-027-g002.jpg" position="float" orientation="portrait" xlink:type="simple" id="oo_468630.jpg"><uri content-type="original_file" xlink:type="simple">https://binary.pensoft.net/fig/468630</uri></graphic></fig></tp:treatment-sec></tp:taxon-treatment>
