# Supplementary material for: New records and key to Poa (Pooideae, Poaceae) from the Flora of Southern Africa region and notes on taxa including a diclinous breeding system in Poa binata
Source: PhytoKeys. 2020 Oct 28;165:27–50. doi: 10.3897/phytokeys.165.55948 (PMC7642159; doi:10.3897/phytokeys.165.55948)
Supplement: XML Treatment for Poa iconia [file phytokeys.165.55948-treatment5.xml]

<!DOCTYPE tp:taxon-treatment
  PUBLIC "-//TaxonX//DTD Taxonomic Treatment Publishing DTD v0 20100105//EN" "tax-treatment-NSO.dtd">
<tp:taxon-treatment xmlns:tp="http://www.plazi.org/taxpub"><tp:treatment-meta><kwd-group><label>Taxon classification</label><kwd><named-content xmlns:xlink="http://www.w3.org/1999/xlink" content-type="kingdom">Plantae</named-content></kwd><kwd><named-content xmlns:xlink="http://www.w3.org/1999/xlink" content-type="order">Poales</named-content></kwd><kwd><named-content xmlns:xlink="http://www.w3.org/1999/xlink" content-type="family">Poaceae</named-content></kwd></kwd-group><mixed-citation publication-type="journal"><person-group><name><surname>Soreng</surname><given-names>Robert J.</given-names></name><name><surname>Sylvester</surname><given-names>Steven P.</given-names></name><name><surname>Sylvester</surname><given-names>Mitsy D.P.V.</given-names></name><name><surname>Clark</surname><given-names>Vincent Ralph</given-names></name></person-group><article-title>New records and key to <italic><tp:taxon-name><tp:taxon-name-part taxon-name-part-type="genus" reg="Poa">Poa</tp:taxon-name-part></tp:taxon-name></italic> (<tp:taxon-name><tp:taxon-name-part taxon-name-part-type="subfamily">Pooideae</tp:taxon-name-part></tp:taxon-name>, <tp:taxon-name><tp:taxon-name-part taxon-name-part-type="family">Poaceae</tp:taxon-name-part></tp:taxon-name>) from the Flora of Southern Africa region and notes on taxa including a diclinous breeding system in <italic><tp:taxon-name><tp:taxon-name-part taxon-name-part-type="genus" reg="Poa">Poa</tp:taxon-name-part> <tp:taxon-name-part taxon-name-part-type="species" reg="binata">binata</tp:taxon-name-part></tp:taxon-name></italic></article-title><source>PhytoKeys</source><day>28</day><month>10</month><year>2020</year><volume>165</volume><fpage>27</fpage><lpage>50</lpage><pub-id pub-id-type="doi">10.3897/phytokeys.165.55948</pub-id></mixed-citation></tp:treatment-meta><tp:nomenclature><tp:taxon-name><object-id xmlns:xlink="http://www.w3.org/1999/xlink" content-type="arpha" xlink:type="simple">5DFB083B-A5BE-5E8F-AF6B-C21C06E2508E</object-id>
              <tp:taxon-name-part taxon-name-part-type="genus" reg="Poa">Poa</tp:taxon-name-part>
              <tp:taxon-name-part taxon-name-part-type="species" reg="iconia">iconia</tp:taxon-name-part>
            </tp:taxon-name><tp:taxon-authority>Azn., Magyar Bot. Lapok 1918, xvii. 67. 1919 var. iconia</tp:taxon-authority><xref ref-type="fig" rid="F3">Fig. 3</xref></tp:nomenclature><tp:treatment-sec sec-type="material" id="SECID0EBMBG"><title>Type.</title><p>Turkey. Anatolia centralis [Lycaonia:] Mont Hagios [‘Agios’ on G isotypes] Philippos, pres de Konia, 30 Apr 1913, B.V.D. Post (lectotype, designated here: Post B 53, E (E00367667!); isolectotypes: G (G00308664 [image!], G00386674 [image!])).</p><p>– sect. unplaced.</p></tp:treatment-sec><tp:treatment-sec sec-type="distribution" id="SECID0EHMBG"><title>Distribution.</title><p>Cape Province, mainly Asia Minor and SW Europe. Introduced rare in South Africa, originating from Asia Minor and SW Europe.</p></tp:treatment-sec><tp:treatment-sec sec-type="ecology" id="SECID0EMMBG"><title>Ecology.</title><p>similar to <italic><tp:taxon-name><tp:taxon-name-part taxon-name-part-type="genus" reg="Poa">Poa</tp:taxon-name-part> <tp:taxon-name-part taxon-name-part-type="species" reg="bulbosa">bulbosa</tp:taxon-name-part></tp:taxon-name></italic>. Mediterranean climate.</p></tp:treatment-sec><tp:treatment-sec sec-type="Flowering" id="SECID0E4MBG"><title>Flowering.</title><p>Spring.</p></tp:treatment-sec><tp:treatment-sec sec-type="Economics" id="SECID0ECNBG"><title>Economics.</title><p>One collection site known from 2007, likely more common by now, good spring forage, but potentially invasive.</p></tp:treatment-sec><tp:treatment-sec sec-type="Voucher" id="SECID0EHNBG"><title>Voucher.</title><p><bold>South Africa</bold>. Northern Cape: Sutherland District, Komsberg Farm Schietfontein 179, <named-content xmlns:xlink="http://www.w3.org/1999/xlink" content-type="dwc:verbatimCoordinates" xlink:type="simple"><named-content content-type="geo-json" specific-use="{&#34;type&#34;:&#34;Point&#34;,&#34;coordinates&#34;:[20.814167,-32.674722]}" id="NCID0ESNBG" xlink:type="simple">32°40'29"S, 20°48'51"E</named-content></named-content>, open shrubland, level, along drainage line (moist), sandstone gravel, abundant, 1474 m alt., 28 Sep 2007, V.R. Clark &amp; C. Kelly 269 (PRE8610990).</p></tp:treatment-sec><tp:treatment-sec sec-type="notes" id="SECID0EXNBG"><title>Notes.</title><p>First report for the African continent and South Africa and Lesotho. <italic><tp:taxon-name><tp:taxon-name-part taxon-name-part-type="genus" reg="Poa">Poa</tp:taxon-name-part> <tp:taxon-name-part taxon-name-part-type="species" reg="iconia">iconia</tp:taxon-name-part></tp:taxon-name></italic> was recognised as <italic><tp:taxon-name><tp:taxon-name-part taxon-name-part-type="genus" reg="Poa">Poa</tp:taxon-name-part> <tp:taxon-name-part taxon-name-part-type="species" reg="pelasgis">pelasgis</tp:taxon-name-part></tp:taxon-name></italic> H. Scholz (<xref ref-type="bibr" rid="B18">Scholz 1985</xref>), a synonym of <tp:taxon-name><tp:taxon-name-part taxon-name-part-type="genus" reg="Poa">Poa</tp:taxon-name-part> <tp:taxon-name-part taxon-name-part-type="species" reg="iconia">iconia</tp:taxon-name-part> <tp:taxon-name-part taxon-name-part-type="infraspecific-rank">var.</tp:taxon-name-part> <tp:taxon-name-part taxon-name-part-type="variety" reg="pelasgis">pelasgis</tp:taxon-name-part></tp:taxon-name> (H. Scholz) Soreng (<xref ref-type="bibr" rid="B24">Soreng and Simmons 2018</xref>), its normal-flowered counterpart. The species genotype markers suggest it is only remotely related to <italic><tp:taxon-name><tp:taxon-name-part taxon-name-part-type="genus" reg="Poa">P.</tp:taxon-name-part> <tp:taxon-name-part taxon-name-part-type="species" reg="bulbosa">bulbosa</tp:taxon-name-part></tp:taxon-name></italic> (<xref ref-type="bibr" rid="B2">Cabi et al. 2016</xref>). <xref ref-type="bibr" rid="B1">Aznavour (1918)</xref> did not state a collection number or herbarium. Only three sheets have been located that match the protologue, all Post B 53 (the E sheet originally had B29, but that was crossed out and replaced by 53), all three are viviparous. We select the E sheet where Aznavour’s herbarium and types are kept as the lectotype. Apomictic via bulbifery. 2<italic>n</italic> = unknown (possibly, in a few cases, counted as <tp:taxon-name><tp:taxon-name-part taxon-name-part-type="genus" reg="Poa">P.</tp:taxon-name-part> <tp:taxon-name-part taxon-name-part-type="species" reg="bulbosa">bulbosa</tp:taxon-name-part> <tp:taxon-name-part taxon-name-part-type="infraspecific-rank">var.</tp:taxon-name-part> <tp:taxon-name-part taxon-name-part-type="variety" reg="vivipara">vivipara</tp:taxon-name-part></tp:taxon-name>.) ‒ <bold>Nn</bold> genotype (<xref ref-type="bibr" rid="B2">Cabi et al. 2016</xref>).</p><fig id="F3" position="float" orientation="portrait"><object-id xmlns:xlink="http://www.w3.org/1999/xlink" content-type="doi" xlink:type="simple">10.3897/phytokeys.165.55948.figure3</object-id><object-id xmlns:xlink="http://www.w3.org/1999/xlink" content-type="arpha" xlink:type="simple">5469C0B3-6917-55ED-9989-E5E7598DD879</object-id><label>Figure 3.</label><caption><p><tp:taxon-name><tp:taxon-name-part taxon-name-part-type="genus" reg="Poa">Poa</tp:taxon-name-part> <tp:taxon-name-part taxon-name-part-type="species" reg="iconia">iconia</tp:taxon-name-part> <tp:taxon-name-part taxon-name-part-type="infraspecific-rank">var.</tp:taxon-name-part> <tp:taxon-name-part taxon-name-part-type="variety" reg="iconia">iconia</tp:taxon-name-part></tp:taxon-name>. <bold>A</bold> whole plant <bold>B</bold> spikelet, lateral view <bold>C</bold> close-up of inflorescence. Images <bold>A, C</bold> of V.R. Clark &amp; C. Kelly 269 (GRA0009104) <bold>B</bold> of V.R. Clark &amp; C. Kelly 269 (<abbrev xmlns:xlink="http://www.w3.org/1999/xlink" content-type="institution" xlink:title="South African National Herbarium in Pretoria" id="ABBRID0E2RBG" xlink:type="simple">PRE</abbrev>).</p></caption><graphic xmlns:xlink="http://www.w3.org/1999/xlink" xlink:href="phytokeys-165-027-g003.jpg" position="float" orientation="portrait" xlink:type="simple" id="oo_468631.jpg"><uri content-type="original_file" xlink:type="simple">https://binary.pensoft.net/fig/468631</uri></graphic></fig></tp:treatment-sec><ref-list><ref id="B18"><mixed-citation xmlns:xlink="http://www.w3.org/1999/xlink" xlink:type="simple"><person-group><name name-style="western"><surname>Scholz</surname><given-names>H</given-names></name></person-group> (<year>1985</year>) <article-title><italic><tp:taxon-name><tp:taxon-name-part taxon-name-part-type="genus">Poa</tp:taxon-name-part></tp:taxon-name></italic>-Studien 4. – Über <italic><tp:taxon-name><tp:taxon-name-part taxon-name-part-type="genus">Poa</tp:taxon-name-part> <tp:taxon-name-part taxon-name-part-type="species">hackelii</tp:taxon-name-part></tp:taxon-name></italic> Post und <italic><tp:taxon-name><tp:taxon-name-part taxon-name-part-type="genus">P.</tp:taxon-name-part> <tp:taxon-name-part taxon-name-part-type="species">pelasgis</tp:taxon-name-part></tp:taxon-name></italic> sp. nova (<tp:taxon-name><tp:taxon-name-part taxon-name-part-type="family">Gramineae</tp:taxon-name-part></tp:taxon-name>).</article-title><source>Willdenowia</source><volume>15</volume>: <fpage>91</fpage>–<lpage>97</lpage>.</mixed-citation></ref><ref id="B24"><mixed-citation xmlns:xlink="http://www.w3.org/1999/xlink" xlink:type="simple"><person-group><name name-style="western"><surname>Soreng</surname><given-names>RJ</given-names></name><name name-style="western"><surname>Simmons</surname><given-names>RH</given-names></name></person-group> (<year>2018</year>) <article-title>Noteworthy Collections, Maryland, Virginia, and North Carolina.</article-title><source>Castanea</source><volume>83</volume>(<issue>2</issue>): <fpage>270</fpage>–<lpage>271</lpage>. <ext-link xlink:type="simple" ext-link-type="doi" xlink:href="10.2179/18-171">https://doi.org/10.2179/18-171</ext-link></mixed-citation></ref><ref id="B2"><mixed-citation xmlns:xlink="http://www.w3.org/1999/xlink" xlink:type="simple"><person-group><name name-style="western"><surname>Cabi</surname><given-names>E</given-names></name><name name-style="western"><surname>Soreng</surname><given-names>RJ</given-names></name><name name-style="western"><surname>Gillespie</surname><given-names>LJ</given-names></name><name name-style="western"><surname>Amiri</surname><given-names>N</given-names></name></person-group> (<year>2016</year>) <article-title><italic><tp:taxon-name><tp:taxon-name-part taxon-name-part-type="genus">Poa</tp:taxon-name-part> <tp:taxon-name-part taxon-name-part-type="species">densa</tp:taxon-name-part></tp:taxon-name></italic> (<tp:taxon-name><tp:taxon-name-part taxon-name-part-type="family">Poaceae</tp:taxon-name-part></tp:taxon-name>), an overlooked Turkish steppe grass, and the evolution of bulbs in <italic><tp:taxon-name><tp:taxon-name-part taxon-name-part-type="genus">Poa.</tp:taxon-name-part></tp:taxon-name></italic></article-title><source>Willdenowia</source><volume>46</volume>(<issue>2</issue>): <fpage>201</fpage>–<lpage>211</lpage>. <ext-link xlink:type="simple" ext-link-type="doi" xlink:href="10.3372/wi.46.46201">https://doi.org/10.3372/wi.46.46201</ext-link></mixed-citation></ref><ref id="B1"><mixed-citation xmlns:xlink="http://www.w3.org/1999/xlink" xlink:type="simple"><person-group><name name-style="western"><surname>Aznavour</surname><given-names>GV</given-names></name></person-group> (<year>1918</year>) <article-title>Quelques herborisations du Dr. B. V. D. Post aux environs de Konia.</article-title><source>Magyar Botanikai Lapok</source><volume>17</volume>: <fpage>64</fpage>–<lpage>68</lpage>.</mixed-citation></ref></ref-list></tp:taxon-treatment>
