# Supplementary material for: New records and key to Poa (Pooideae, Poaceae) from the Flora of Southern Africa region and notes on taxa including a diclinous breeding system in Poa binata
Source: PhytoKeys. 2020 Oct 28;165:27–50. doi: 10.3897/phytokeys.165.55948 (PMC7642159; doi:10.3897/phytokeys.165.55948)
Supplement: XML Treatment for Poa infirma [file phytokeys.165.55948-treatment6.xml]

<!DOCTYPE tp:taxon-treatment
  PUBLIC "-//TaxonX//DTD Taxonomic Treatment Publishing DTD v0 20100105//EN" "tax-treatment-NSO.dtd">
<tp:taxon-treatment xmlns:tp="http://www.plazi.org/taxpub"><tp:treatment-meta><kwd-group><label>Taxon classification</label><kwd><named-content xmlns:xlink="http://www.w3.org/1999/xlink" content-type="kingdom">Plantae</named-content></kwd><kwd><named-content xmlns:xlink="http://www.w3.org/1999/xlink" content-type="order">Poales</named-content></kwd><kwd><named-content xmlns:xlink="http://www.w3.org/1999/xlink" content-type="family">Poaceae</named-content></kwd></kwd-group><mixed-citation publication-type="journal"><person-group><name><surname>Soreng</surname><given-names>Robert J.</given-names></name><name><surname>Sylvester</surname><given-names>Steven P.</given-names></name><name><surname>Sylvester</surname><given-names>Mitsy D.P.V.</given-names></name><name><surname>Clark</surname><given-names>Vincent Ralph</given-names></name></person-group><article-title>New records and key to <italic><tp:taxon-name><tp:taxon-name-part taxon-name-part-type="genus" reg="Poa">Poa</tp:taxon-name-part></tp:taxon-name></italic> (<tp:taxon-name><tp:taxon-name-part taxon-name-part-type="subfamily">Pooideae</tp:taxon-name-part></tp:taxon-name>, <tp:taxon-name><tp:taxon-name-part taxon-name-part-type="family">Poaceae</tp:taxon-name-part></tp:taxon-name>) from the Flora of Southern Africa region and notes on taxa including a diclinous breeding system in <italic><tp:taxon-name><tp:taxon-name-part taxon-name-part-type="genus" reg="Poa">Poa</tp:taxon-name-part> <tp:taxon-name-part taxon-name-part-type="species" reg="binata">binata</tp:taxon-name-part></tp:taxon-name></italic></article-title><source>PhytoKeys</source><day>28</day><month>10</month><year>2020</year><volume>165</volume><fpage>27</fpage><lpage>50</lpage><pub-id pub-id-type="doi">10.3897/phytokeys.165.55948</pub-id></mixed-citation></tp:treatment-meta><tp:nomenclature><tp:taxon-name><object-id xmlns:xlink="http://www.w3.org/1999/xlink" content-type="arpha" xlink:type="simple">8D90227A-BC00-5E9E-92DB-48FBA0B020C7</object-id>
              <tp:taxon-name-part taxon-name-part-type="genus" reg="Poa">Poa</tp:taxon-name-part>
              <tp:taxon-name-part taxon-name-part-type="species" reg="infirma">infirma</tp:taxon-name-part>
            </tp:taxon-name><tp:taxon-authority>Kunth, Nov. Gen. Sp. 1: 158. 1816.</tp:taxon-authority><xref ref-type="fig" rid="F4">Fig. 4</xref><tp:nomenclature-citation-list><tp:nomenclature-citation><tp:taxon-name>
                  <tp:taxon-name-part taxon-name-part-type="genus" reg="Megastachya">Megastachya</tp:taxon-name-part> <tp:taxon-name-part taxon-name-part-type="species" reg="infirma">infirma</tp:taxon-name-part></tp:taxon-name><comment>(Kunth) Roem. &amp; Schult., Syst. Veg. [Sprengel] 2: 585. 1817. <tp:taxon-name><tp:taxon-name-part taxon-name-part-type="genus" reg="Eragrostis">Eragrostis</tp:taxon-name-part> <tp:taxon-name-part taxon-name-part-type="species" reg="infirma">infirma</tp:taxon-name-part></tp:taxon-name> (Kunth) Steud., Nomencl. Bot. (ed. 2) 1: 563. 1840. <tp:taxon-name><tp:taxon-name-part taxon-name-part-type="genus" reg="Ochlopoa">Ochlopoa</tp:taxon-name-part> <tp:taxon-name-part taxon-name-part-type="species" reg="infirma">infirma</tp:taxon-name-part></tp:taxon-name> (Kunth) H. Scholz, Ber. Inst. Lanschafts – Pflanzenokologie Univ. Hohenheim Beih., 16: 59. 2003.</comment></tp:nomenclature-citation><tp:nomenclature-citation><tp:taxon-name><tp:taxon-name-part taxon-name-part-type="genus" reg="Poa"/> <tp:taxon-name-part taxon-name-part-type="species" reg="annua"/> <tp:taxon-name-part taxon-name-part-type="infraspecific-rank"/> <tp:taxon-name-part taxon-name-part-type="variety" reg="exilis"/></tp:taxon-name><comment>= <tp:taxon-name><tp:taxon-name-part taxon-name-part-type="genus" reg="Poa">Poa</tp:taxon-name-part> <tp:taxon-name-part taxon-name-part-type="species" reg="annua">annua</tp:taxon-name-part> <tp:taxon-name-part taxon-name-part-type="infraspecific-rank">var.</tp:taxon-name-part> <tp:taxon-name-part taxon-name-part-type="variety" reg="exilis">exilis</tp:taxon-name-part></tp:taxon-name> Tomm. ex Freyn, Verh. K. K. Zool.-Bot. Ges. Wien. 27: 469. 1878. <tp:taxon-name><tp:taxon-name-part taxon-name-part-type="genus" reg="Poa">Poa</tp:taxon-name-part> <tp:taxon-name-part taxon-name-part-type="species" reg="exilis">exilis</tp:taxon-name-part></tp:taxon-name> (Tomm.) Murb. ex Asch. &amp; Graebn. Acta Univ. Lund. 4: 73. 1905. Type protologue: S Europe: Istria: Langs der Kust von Fasana bis Medolino, auch auf S. Marina, 1872, <italic>Tommasini s.n.</italic> Lectotype: Italy. S. Marina, 24 Mar. 1873, <italic>Tommasini s.n.</italic> (lectotype, designated by Soreng and Fulvio Tomsich Caruso in <xref ref-type="bibr" rid="B25">Sylvester et al. 2020</xref>: TSM!). </comment></tp:nomenclature-citation><tp:nomenclature-citation><tp:taxon-name><tp:taxon-name-part taxon-name-part-type="genus" reg="Poa"/> <tp:taxon-name-part taxon-name-part-type="infraspecific-rank"/> <tp:taxon-name-part taxon-name-part-type="section" reg="Micrantherae"/></tp:taxon-name><comment>‒ <tp:taxon-name><tp:taxon-name-part taxon-name-part-type="genus" reg="Poa">P.</tp:taxon-name-part> <tp:taxon-name-part taxon-name-part-type="infraspecific-rank">sect.</tp:taxon-name-part> <tp:taxon-name-part taxon-name-part-type="section" reg="Micrantherae">Micrantherae</tp:taxon-name-part></tp:taxon-name> Stapf </comment></tp:nomenclature-citation></tp:nomenclature-citation-list></tp:nomenclature><tp:treatment-sec sec-type="material" id="SECID0EFWBG"><title>Type.</title><p>Colombia. Crescit in frigidis regni Novogranatensis, inter Fonibon, Suba et Santa Fe de Bogota, 1360 hexap. [2448 m], floret. Aug, <italic>Humboldt &amp; Bonpland s.n.</italic> (lectotype, designated by <xref ref-type="bibr" rid="B25">Sylvester et al. 2020</xref>: P (P00669436!, herb. Humboldt &amp; Bonpland Ameriqui Ecuatorial; isolectotypes: P (P00128983!), US (US1851276! fragm. ex P, US2851277! {134; Aug 1801; Colombia [ex P-Bonpl.]})).</p></tp:treatment-sec><tp:treatment-sec sec-type="distribution" id="SECID0ERWBG"><title>Distribution.</title><p>Introduced to the FSA region and found in Namibia and the Western Cape Province of South Africa. Native to the Mediterranean Sea region of Europe, North Africa and western Asia.</p></tp:treatment-sec><tp:treatment-sec sec-type="ecology" id="SECID0EWWBG"><title>Ecology.</title><p>ruderal.</p></tp:treatment-sec><tp:treatment-sec sec-type="Flowering" id="SECID0E2WBG"><title>Flowering.</title><p>early spring.</p></tp:treatment-sec><tp:treatment-sec sec-type="Economics" id="SECID0EAXBG"><title>Economics.</title><p>infrequent, insignificant.</p></tp:treatment-sec><tp:treatment-sec sec-type="Vouchers" id="SECID0EFXBG"><title>Vouchers.</title><p><bold>Namibia</bold>. Noordoewer: Motel flower beds, 14 Sep 1981, L. Smook 3576 (<abbrev xmlns:xlink="http://www.w3.org/1999/xlink" content-type="institution" xlink:title="South African National Herbarium in Pretoria" id="ABBRID0ENXBG" xlink:type="simple">PRE</abbrev>). <bold>South Africa</bold>. Western Cape: Swellendam District, Sep 1962, L.C.C. Liebenberg 6495 (<abbrev xmlns:xlink="http://www.w3.org/1999/xlink" content-type="institution" xlink:title="South African National Herbarium in Pretoria" id="ABBRID0EUXBG" xlink:type="simple">PRE</abbrev>); Western Cape: Porterville, Dasklip pans, wet gully up pass, 7 Oct 1981, L. Smook 3672 (<abbrev xmlns:xlink="http://www.w3.org/1999/xlink" content-type="institution" xlink:title="South African National Herbarium in Pretoria" id="ABBRID0EZXBG" xlink:type="simple">PRE</abbrev>).</p></tp:treatment-sec><tp:treatment-sec sec-type="notes" id="SECID0E5XBG"><title>Notes.</title><p>First report for South Africa and sub-Saharan Africa. <italic><tp:taxon-name><tp:taxon-name-part taxon-name-part-type="genus" reg="Poa">Poa</tp:taxon-name-part> <tp:taxon-name-part taxon-name-part-type="species" reg="infirma">infirma</tp:taxon-name-part></tp:taxon-name></italic> is one of the diploid parents of the tetraploid species, <italic><tp:taxon-name><tp:taxon-name-part taxon-name-part-type="genus" reg="Poa">Poa</tp:taxon-name-part> <tp:taxon-name-part taxon-name-part-type="species" reg="annua">annua</tp:taxon-name-part></tp:taxon-name></italic>. The species is self-compatible, inbreeding. 2<italic>n</italic> = <bold><italic>14</italic></bold>. ‒ <bold>M<sup>i</sup>m<sup>i</sup></bold> genotype.</p><fig id="F4" position="float" orientation="portrait"><object-id xmlns:xlink="http://www.w3.org/1999/xlink" content-type="doi" xlink:type="simple">10.3897/phytokeys.165.55948.figure4</object-id><object-id xmlns:xlink="http://www.w3.org/1999/xlink" content-type="arpha" xlink:type="simple">008B64B1-A7AA-5518-80A8-04706545C5DF</object-id><label>Figure 4.</label><caption><p><italic><tp:taxon-name><tp:taxon-name-part taxon-name-part-type="genus" reg="Poa">Poa</tp:taxon-name-part> <tp:taxon-name-part taxon-name-part-type="species" reg="infirma">infirma</tp:taxon-name-part></tp:taxon-name></italic>. <bold>A</bold> whole plants <bold>B–D</bold> close-up of inflorescence showing spikelets generally in lateral view and miniscule anthers (a). Image <bold>A, B</bold> of Smook 3576 (PRE0652756-0) <bold>C, D</bold> of Smook 3672 (<abbrev xmlns:xlink="http://www.w3.org/1999/xlink" content-type="institution" xlink:title="South African National Herbarium in Pretoria" id="ABBRID0EA1BG" xlink:type="simple">PRE</abbrev>).</p></caption><graphic xmlns:xlink="http://www.w3.org/1999/xlink" xlink:href="phytokeys-165-027-g004.jpg" position="float" orientation="portrait" xlink:type="simple" id="oo_468632.jpg"><uri content-type="original_file" xlink:type="simple">https://binary.pensoft.net/fig/468632</uri></graphic></fig></tp:treatment-sec><ref-list><ref id="B25"><mixed-citation xmlns:xlink="http://www.w3.org/1999/xlink" xlink:type="simple"><person-group><name name-style="western"><surname>Sylvester</surname><given-names>SP</given-names></name><name name-style="western"><surname>Soreng</surname><given-names>RJ</given-names></name><name name-style="western"><surname>Bravo-Pedraza</surname><given-names>WJ</given-names></name><name name-style="western"><surname>Cuta-Alarcon</surname><given-names>LE</given-names></name><name name-style="western"><surname>Giraldo-Cañas</surname><given-names>D</given-names></name></person-group> (<year>2020</year>) <article-title><italic><tp:taxon-name><tp:taxon-name-part taxon-name-part-type="genus">Poa</tp:taxon-name-part></tp:taxon-name></italic> L. (<tp:taxon-name><tp:taxon-name-part taxon-name-part-type="family">Poaceae</tp:taxon-name-part></tp:taxon-name>) of Colombia, A Taxonomic Revision.</article-title><source>Annals of the Missouri Botanical Garden</source><volume>105</volume>(<issue>2</issue>): <fpage>232</fpage>–<lpage>279</lpage>. <ext-link xlink:type="simple" ext-link-type="doi" xlink:href="10.3417/2020503">https://doi.org/10.3417/2020503</ext-link></mixed-citation></ref></ref-list></tp:taxon-treatment>
