# Supplementary material for: New records and key to Poa (Pooideae, Poaceae) from the Flora of Southern Africa region and notes on taxa including a diclinous breeding system in Poa binata
Source: PhytoKeys. 2020 Oct 28;165:27–50. doi: 10.3897/phytokeys.165.55948 (PMC7642159; doi:10.3897/phytokeys.165.55948)
Supplement: XML Treatment for Poa leptoclada [file phytokeys.165.55948-treatment7.xml]

<!DOCTYPE tp:taxon-treatment
  PUBLIC "-//TaxonX//DTD Taxonomic Treatment Publishing DTD v0 20100105//EN" "tax-treatment-NSO.dtd">
<tp:taxon-treatment xmlns:tp="http://www.plazi.org/taxpub"><tp:treatment-meta><kwd-group><label>Taxon classification</label><kwd><named-content xmlns:xlink="http://www.w3.org/1999/xlink" content-type="kingdom">Plantae</named-content></kwd><kwd><named-content xmlns:xlink="http://www.w3.org/1999/xlink" content-type="order">Poales</named-content></kwd><kwd><named-content xmlns:xlink="http://www.w3.org/1999/xlink" content-type="family">Poaceae</named-content></kwd></kwd-group><mixed-citation publication-type="journal"><person-group><name><surname>Soreng</surname><given-names>Robert J.</given-names></name><name><surname>Sylvester</surname><given-names>Steven P.</given-names></name><name><surname>Sylvester</surname><given-names>Mitsy D.P.V.</given-names></name><name><surname>Clark</surname><given-names>Vincent Ralph</given-names></name></person-group><article-title>New records and key to <italic><tp:taxon-name><tp:taxon-name-part taxon-name-part-type="genus" reg="Poa">Poa</tp:taxon-name-part></tp:taxon-name></italic> (<tp:taxon-name><tp:taxon-name-part taxon-name-part-type="subfamily">Pooideae</tp:taxon-name-part></tp:taxon-name>, <tp:taxon-name><tp:taxon-name-part taxon-name-part-type="family">Poaceae</tp:taxon-name-part></tp:taxon-name>) from the Flora of Southern Africa region and notes on taxa including a diclinous breeding system in <italic><tp:taxon-name><tp:taxon-name-part taxon-name-part-type="genus" reg="Poa">Poa</tp:taxon-name-part> <tp:taxon-name-part taxon-name-part-type="species" reg="binata">binata</tp:taxon-name-part></tp:taxon-name></italic></article-title><source>PhytoKeys</source><day>28</day><month>10</month><year>2020</year><volume>165</volume><fpage>27</fpage><lpage>50</lpage><pub-id pub-id-type="doi">10.3897/phytokeys.165.55948</pub-id></mixed-citation></tp:treatment-meta><tp:nomenclature><tp:taxon-name><object-id xmlns:xlink="http://www.w3.org/1999/xlink" content-type="arpha" xlink:type="simple">6679F728-8519-59CD-9209-6C6E0CEAA582</object-id>
              <tp:taxon-name-part taxon-name-part-type="genus" reg="Poa">Poa</tp:taxon-name-part>
              <tp:taxon-name-part taxon-name-part-type="species" reg="leptoclada">leptoclada</tp:taxon-name-part>
            </tp:taxon-name><tp:taxon-authority>Hochst. ex A.Rich., Tent. Fl. Abyss. 2: 422. 1851 [1850].</tp:taxon-authority></tp:nomenclature><tp:treatment-sec sec-type="material" id="SECID0EN2BG"><title>Type.</title><p>Ethiopia. [Tigray:] Crescit in montibus prope Cojeta, provinciae Schire, [et in regno Choa (ant. Petit)], 16 Oct 1840, G.H.W. Schimper 1826 (first-step lectotype, designated by <xref ref-type="bibr" rid="B4">Clayton 1970</xref>: 47: TUB; second-step lectotype, <bold>designated here</bold>: TUB (TUB009107 [image!]); isolectotypes: BM (BM000922778 [image!], BM000922779 fragm. [image!]), BR (BR0000008255792 [image!]), G (G00022704 [image!]), K (K000345208 [image!]), P (P02610380 [image!]), S (S-G-6769 [image!]), TUB (TUB009108 [image!], TUB009109[image!]); syntypes: ETHIOPIA. Choa, A. Petit s.n.(P (P02619542 [image!])); ERITREA. 12 Sep 1902, A. Pappi 1543 (MO (MO1660901 [image!]), <abbrev xmlns:xlink="http://www.w3.org/1999/xlink" content-type="institution" xlink:title="South African National Herbarium in Pretoria" id="ABBRID0EZ2BG" xlink:type="simple">PRE</abbrev> (PRE0676737-0 [image!]))).</p></tp:treatment-sec><tp:treatment-sec sec-type="8 heterotypic synonyms" id="SECID0E52BG"><title>8 heterotypic synonyms.</title><p>– sect. unplaced</p></tp:treatment-sec><tp:treatment-sec sec-type="distribution" id="SECID0ED3BG"><title>Distribution.</title><p>for the FSA region, found in Lesotho and the Kwazulu Natal Province of South Africa. Native, endemic to and widespread mainly in the mountains of tropical eastern Africa and adjacent Arabian Peninsula.</p></tp:treatment-sec><tp:treatment-sec sec-type="ecology" id="SECID0EI3BG"><title>Ecology.</title><p>wet places in high Maloti-Drakensberg.</p></tp:treatment-sec><tp:treatment-sec sec-type="Flowering" id="SECID0EN3BG"><title>Flowering.</title><p>around July.</p></tp:treatment-sec><tp:treatment-sec sec-type="Economics" id="SECID0ES3BG"><title>Economics.</title><p>rare, insignificant.</p></tp:treatment-sec><tp:treatment-sec sec-type="Vouchers" id="SECID0EX3BG"><title>Vouchers.</title><p>no new records.</p></tp:treatment-sec><tp:treatment-sec sec-type="notes" id="SECID0E33BG"><title>Notes.</title><p><italic><tp:taxon-name><tp:taxon-name-part taxon-name-part-type="genus" reg="Poa">Poa</tp:taxon-name-part> <tp:taxon-name-part taxon-name-part-type="species" reg="leptoclada">leptoclada</tp:taxon-name-part></tp:taxon-name></italic> exhibits a wide variation in floret pubescence. Callus hairs may be present or absent and lemma hairs, when present, occur on the keel only, the keel and marginal veins and sometimes between them. Infrequently, florets are entirely glabrous and callus and lemma hairs occur in different combinations of presence and absence. We did not have time to evaluate the case in Drakensberg plants. Presumably it is self-compatible and mostly self-fertilising. <xref ref-type="bibr" rid="B4">Clayton (1970</xref>: 47) incompletely lectotypified <italic><tp:taxon-name><tp:taxon-name-part taxon-name-part-type="genus" reg="Poa">P.</tp:taxon-name-part> <tp:taxon-name-part taxon-name-part-type="species" reg="leptoclada">leptoclada</tp:taxon-name-part></tp:taxon-name></italic> on a Schimper 1826 TUB collection, although without mentioning which specimen or leaving annotations on any of the three duplicates at TUB. We second-step lectotypify to the TUB009107 collection as this is presumably the sheet <xref ref-type="bibr" rid="B4">Clayton (1970)</xref> considered as “holotype”, as it is the only sheet which displayed Hochstetter’s handwritten diagnosis and was photographed for K (K negative No. 10325, 23 Sep 1968). 2<italic>n</italic> = 28, <italic>42</italic>. ‒ <bold>Hh</bold> genotype (Gillespie and Soreng, unpublished).</p></tp:treatment-sec><ref-list><ref id="B4"><mixed-citation xmlns:xlink="http://www.w3.org/1999/xlink" xlink:type="simple"><person-group><name name-style="western"><surname>Clayton</surname><given-names>WD</given-names></name></person-group> (<year>1970</year>) <article-title><tp:taxon-name><tp:taxon-name-part taxon-name-part-type="family">Gramineae</tp:taxon-name-part></tp:taxon-name> (Part 1). 47.</article-title> In: <person-group><name name-style="western"><surname>Turrill</surname><given-names>WB</given-names></name><name name-style="western"><surname>Polhill</surname><given-names>RM</given-names></name></person-group> (<role>Eds</role>) <issue-title>Flora of Tropical East Africa.</issue-title><source>A. A. Balkema, Rotterdam</source>, <fpage>1</fpage>–<lpage>176</lpage>.</mixed-citation></ref></ref-list></tp:taxon-treatment>
