# Supplementary material for: New records and key to Poa (Pooideae, Poaceae) from the Flora of Southern Africa region and notes on taxa including a diclinous breeding system in Poa binata
Source: PhytoKeys. 2020 Oct 28;165:27–50. doi: 10.3897/phytokeys.165.55948 (PMC7642159; doi:10.3897/phytokeys.165.55948)
Supplement: XML Treatment for Poa nemoralis [file phytokeys.165.55948-treatment8.xml]

<!DOCTYPE tp:taxon-treatment
  PUBLIC "-//TaxonX//DTD Taxonomic Treatment Publishing DTD v0 20100105//EN" "tax-treatment-NSO.dtd">
<tp:taxon-treatment xmlns:tp="http://www.plazi.org/taxpub"><tp:treatment-meta><kwd-group><label>Taxon classification</label><kwd><named-content xmlns:xlink="http://www.w3.org/1999/xlink" content-type="kingdom">Plantae</named-content></kwd><kwd><named-content xmlns:xlink="http://www.w3.org/1999/xlink" content-type="order">Poales</named-content></kwd><kwd><named-content xmlns:xlink="http://www.w3.org/1999/xlink" content-type="family">Poaceae</named-content></kwd></kwd-group><mixed-citation publication-type="journal"><person-group><name><surname>Soreng</surname><given-names>Robert J.</given-names></name><name><surname>Sylvester</surname><given-names>Steven P.</given-names></name><name><surname>Sylvester</surname><given-names>Mitsy D.P.V.</given-names></name><name><surname>Clark</surname><given-names>Vincent Ralph</given-names></name></person-group><article-title>New records and key to <italic><tp:taxon-name><tp:taxon-name-part taxon-name-part-type="genus" reg="Poa">Poa</tp:taxon-name-part></tp:taxon-name></italic> (<tp:taxon-name><tp:taxon-name-part taxon-name-part-type="subfamily">Pooideae</tp:taxon-name-part></tp:taxon-name>, <tp:taxon-name><tp:taxon-name-part taxon-name-part-type="family">Poaceae</tp:taxon-name-part></tp:taxon-name>) from the Flora of Southern Africa region and notes on taxa including a diclinous breeding system in <italic><tp:taxon-name><tp:taxon-name-part taxon-name-part-type="genus" reg="Poa">Poa</tp:taxon-name-part> <tp:taxon-name-part taxon-name-part-type="species" reg="binata">binata</tp:taxon-name-part></tp:taxon-name></italic></article-title><source>PhytoKeys</source><day>28</day><month>10</month><year>2020</year><volume>165</volume><fpage>27</fpage><lpage>50</lpage><pub-id pub-id-type="doi">10.3897/phytokeys.165.55948</pub-id></mixed-citation></tp:treatment-meta><tp:nomenclature><tp:taxon-name><object-id xmlns:xlink="http://www.w3.org/1999/xlink" content-type="arpha" xlink:type="simple">CB71D933-7C6D-5BC4-9B24-DD5858E8947C</object-id>
              <tp:taxon-name-part taxon-name-part-type="genus" reg="Poa">Poa</tp:taxon-name-part>
              <tp:taxon-name-part taxon-name-part-type="species" reg="nemoralis">nemoralis</tp:taxon-name-part>
            </tp:taxon-name><tp:taxon-authority>L., Sp. Pl. 1: 69. 1753.</tp:taxon-authority><xref ref-type="fig" rid="F5">Fig. 5</xref></tp:nomenclature><tp:treatment-sec sec-type="material" id="SECID0EO6BG"><title>Type.</title><p>Habitat in Europa ad radices montium umbrosas, (lectotype, designated by Soreng in <xref ref-type="bibr" rid="B3">Cafferty et al. 2000</xref>: 255: Scheuchzer. Agrostogr. Helv. Prodr. t. 2 (1708); epitype: SWEDEN. Uppland: Danmark Parish, Linnés Hammarby, 14 June 1933, N. Hylander s.n. (epitype, designated by R.J. Soreng and J.R. Edmonson in <xref ref-type="bibr" rid="B3">Cafferty et al. 2000</xref>: 255: BM!).</p></tp:treatment-sec><tp:treatment-sec sec-type="Many heterotypic synonyms" id="SECID0E36BG"><title>Many heterotypic synonyms.</title><p>‒ <tp:taxon-name><tp:taxon-name-part taxon-name-part-type="genus" reg="Poa">P.</tp:taxon-name-part> <tp:taxon-name-part taxon-name-part-type="infraspecific-rank">sect.</tp:taxon-name-part> <tp:taxon-name-part taxon-name-part-type="section" reg="Stenopoa">Stenopoa</tp:taxon-name-part></tp:taxon-name> Dumort., Observ. Gramin. Belg. 110, 112. 1823 [1824]. Type, <italic><tp:taxon-name><tp:taxon-name-part taxon-name-part-type="genus" reg="Poa">P.</tp:taxon-name-part> <tp:taxon-name-part taxon-name-part-type="species" reg="nemoralis">nemoralis</tp:taxon-name-part></tp:taxon-name></italic> L.</p></tp:treatment-sec><tp:treatment-sec sec-type="distribution" id="SECID0EXAAI"><title>Distribution.</title><p>Lesotho, Sehlabathebe National Park. Presumably introduced, native to Eurasia and northwest Africa.</p></tp:treatment-sec><tp:treatment-sec sec-type="ecology" id="SECID0E3AAI"><title>Ecology.</title><p>bases of basaltic cliffs and shady high-elevation slopes.</p></tp:treatment-sec><tp:treatment-sec sec-type="Flowering" id="SECID0EBBAI"><title>Flowering.</title><p>late summer, early autumn.</p></tp:treatment-sec><tp:treatment-sec sec-type="Economics" id="SECID0EGBAI"><title>Economics.</title><p>rare, little potential in the region.</p></tp:treatment-sec><tp:treatment-sec sec-type="Vouchers" id="SECID0ELBAI"><title>Vouchers.</title><p><bold>Lesotho</bold>. Sehlabathebe National Park, lower end of the park on the border, <named-content xmlns:xlink="http://www.w3.org/1999/xlink" content-type="dwc:verbatimCoordinates" xlink:type="simple"><named-content content-type="geo-json" specific-use="{&#34;type&#34;:&#34;Point&#34;,&#34;coordinates&#34;:[29.088250,-29.877392]}" id="NCID0EWBAI" xlink:type="simple">S29.877392 E29.088250</named-content></named-content>, 2653 m alt., basaltic substrate, base of S facing escarpment, soil damp, growing with <italic><tp:taxon-name><tp:taxon-name-part taxon-name-part-type="genus" reg="Bromus">Bromus</tp:taxon-name-part> <tp:taxon-name-part taxon-name-part-type="species" reg="catharticus">catharticus</tp:taxon-name-part></tp:taxon-name></italic>, <italic><tp:taxon-name><tp:taxon-name-part taxon-name-part-type="genus" reg="Myosotis">Myosotis</tp:taxon-name-part></tp:taxon-name></italic> and <italic><tp:taxon-name><tp:taxon-name-part taxon-name-part-type="genus" reg="Melica">Melica</tp:taxon-name-part></tp:taxon-name></italic>, 20 Feb 2020, S.P. Sylvester et al. 3555 (NU, <abbrev xmlns:xlink="http://www.w3.org/1999/xlink" content-type="institution" xlink:title="South African National Herbarium in Pretoria" id="ABBRID0EUCAI" xlink:type="simple">PRE</abbrev>, US); Sehlabathebe National Park, lower end of the park on the border, on a small grassy pass between large rock escarpments, <named-content xmlns:xlink="http://www.w3.org/1999/xlink" content-type="dwc:verbatimCoordinates" xlink:type="simple"><named-content content-type="geo-json" specific-use="{&#34;type&#34;:&#34;Point&#34;,&#34;coordinates&#34;:[29.087374,-29.875613]}" id="NCID0E3CAI" xlink:type="simple">S29.875613 E29.087374</named-content></named-content>, 2750 m alt., basaltic substrate, crest of narrow defile between cliffs, grassy area with damp soil, 20 Feb 2020, S.P. Sylvester et al. 3561 (NU, <abbrev xmlns:xlink="http://www.w3.org/1999/xlink" content-type="institution" xlink:title="South African National Herbarium in Pretoria" id="ABBRID0EBDAI" xlink:type="simple">PRE</abbrev>, US).</p></tp:treatment-sec><tp:treatment-sec sec-type="notes" id="SECID0EGDAI"><title>Notes.</title><p>This is the first report of <italic><tp:taxon-name><tp:taxon-name-part taxon-name-part-type="genus" reg="Poa">P.</tp:taxon-name-part> <tp:taxon-name-part taxon-name-part-type="species" reg="nemoralis">nemoralis</tp:taxon-name-part></tp:taxon-name></italic> for Lesotho and sub-Saharan Africa. Populations were found at two locations within 1 km of each other. Mostly hexaploid. Apomixis known. 2<italic>n</italic> = <italic>28</italic>, 33, 35, <bold><italic>42</italic></bold>, 48, 50, 56, 70. ‒ <bold>Ss</bold> genotype.</p><fig id="F5" position="float" orientation="portrait"><object-id xmlns:xlink="http://www.w3.org/1999/xlink" content-type="doi" xlink:type="simple">10.3897/phytokeys.165.55948.figure5</object-id><object-id xmlns:xlink="http://www.w3.org/1999/xlink" content-type="arpha" xlink:type="simple">5CD8EC75-5E28-5F2B-B377-DE6BE2DD4806</object-id><label>Figure 5.</label><caption><p><italic><tp:taxon-name><tp:taxon-name-part taxon-name-part-type="genus" reg="Poa">Poa</tp:taxon-name-part> <tp:taxon-name-part taxon-name-part-type="species" reg="nemoralis">nemoralis</tp:taxon-name-part></tp:taxon-name></italic>. <bold>A</bold> whole plant <bold>B</bold> close-up of inflorescence with spikelets in mostly lateral view. Image <bold>A</bold> of S.P. Sylvester et al. 3555 (US) <bold>B</bold> of S.P. Sylvester et al. 3555 (<abbrev xmlns:xlink="http://www.w3.org/1999/xlink" content-type="institution" xlink:title="South African National Herbarium in Pretoria" id="ABBRID0E2EAI" xlink:type="simple">PRE</abbrev>).</p></caption><graphic xmlns:xlink="http://www.w3.org/1999/xlink" xlink:href="phytokeys-165-027-g005.jpg" position="float" orientation="portrait" xlink:type="simple" id="oo_468633.jpg"><uri content-type="original_file" xlink:type="simple">https://binary.pensoft.net/fig/468633</uri></graphic></fig></tp:treatment-sec><ref-list><ref id="B3"><mixed-citation xmlns:xlink="http://www.w3.org/1999/xlink" xlink:type="simple"><person-group><name name-style="western"><surname>Cafferty</surname><given-names>S</given-names></name><name name-style="western"><surname>Jarvis</surname><given-names>CE</given-names></name><name name-style="western"><surname>Turland</surname><given-names>NJ</given-names></name></person-group> (<year>2000</year>) <article-title>Typification of Linnaean plant names in the <tp:taxon-name><tp:taxon-name-part taxon-name-part-type="family">Poaceae</tp:taxon-name-part></tp:taxon-name> (<tp:taxon-name><tp:taxon-name-part taxon-name-part-type="family">Gramineae</tp:taxon-name-part></tp:taxon-name>).</article-title><source>Taxon</source><volume>49</volume>(<issue>2</issue>): <fpage>239</fpage>–<lpage>260</lpage>. <ext-link xlink:type="simple" ext-link-type="doi" xlink:href="10.2307/1223839">https://doi.org/10.2307/1223839</ext-link></mixed-citation></ref></ref-list></tp:taxon-treatment>
