# Supplementary material for: New records and key to Poa (Pooideae, Poaceae) from the Flora of Southern Africa region and notes on taxa including a diclinous breeding system in Poa binata
Source: PhytoKeys. 2020 Oct 28;165:27–50. doi: 10.3897/phytokeys.165.55948 (PMC7642159; doi:10.3897/phytokeys.165.55948)
Supplement: XML Treatment for Poa pratensis [file phytokeys.165.55948-treatment9.xml]

<!DOCTYPE tp:taxon-treatment
  PUBLIC "-//TaxonX//DTD Taxonomic Treatment Publishing DTD v0 20100105//EN" "tax-treatment-NSO.dtd">
<tp:taxon-treatment xmlns:tp="http://www.plazi.org/taxpub"><tp:treatment-meta><kwd-group><label>Taxon classification</label><kwd><named-content xmlns:xlink="http://www.w3.org/1999/xlink" content-type="kingdom">Plantae</named-content></kwd><kwd><named-content xmlns:xlink="http://www.w3.org/1999/xlink" content-type="order">Poales</named-content></kwd><kwd><named-content xmlns:xlink="http://www.w3.org/1999/xlink" content-type="family">Poaceae</named-content></kwd></kwd-group><mixed-citation publication-type="journal"><person-group><name><surname>Soreng</surname><given-names>Robert J.</given-names></name><name><surname>Sylvester</surname><given-names>Steven P.</given-names></name><name><surname>Sylvester</surname><given-names>Mitsy D.P.V.</given-names></name><name><surname>Clark</surname><given-names>Vincent Ralph</given-names></name></person-group><article-title>New records and key to <italic><tp:taxon-name><tp:taxon-name-part taxon-name-part-type="genus" reg="Poa">Poa</tp:taxon-name-part></tp:taxon-name></italic> (<tp:taxon-name><tp:taxon-name-part taxon-name-part-type="subfamily">Pooideae</tp:taxon-name-part></tp:taxon-name>, <tp:taxon-name><tp:taxon-name-part taxon-name-part-type="family">Poaceae</tp:taxon-name-part></tp:taxon-name>) from the Flora of Southern Africa region and notes on taxa including a diclinous breeding system in <italic><tp:taxon-name><tp:taxon-name-part taxon-name-part-type="genus" reg="Poa">Poa</tp:taxon-name-part> <tp:taxon-name-part taxon-name-part-type="species" reg="binata">binata</tp:taxon-name-part></tp:taxon-name></italic></article-title><source>PhytoKeys</source><day>28</day><month>10</month><year>2020</year><volume>165</volume><fpage>27</fpage><lpage>50</lpage><pub-id pub-id-type="doi">10.3897/phytokeys.165.55948</pub-id></mixed-citation></tp:treatment-meta><tp:nomenclature><tp:taxon-name><object-id xmlns:xlink="http://www.w3.org/1999/xlink" content-type="arpha" xlink:type="simple">F3916EC6-B63D-545C-B451-3B71DF4555AA</object-id>
              <tp:taxon-name-part taxon-name-part-type="genus" reg="Poa">Poa</tp:taxon-name-part>
              <tp:taxon-name-part taxon-name-part-type="species" reg="pratensis">pratensis</tp:taxon-name-part>
            </tp:taxon-name><tp:taxon-authority>L., Sp. Pl. 1: 67–68, 1753.</tp:taxon-authority></tp:nomenclature><tp:treatment-sec sec-type="material" id="SECID0EIGAI"><title>Type.</title><p>Russia. Prov. Sanct-Petersburg: 5 km australi-occidentum, 26 June 1997, N.N. Tzvelev N-257 (conserved type, designated by <xref ref-type="bibr" rid="B20">Soreng and Barrie 1999</xref>: 157: BM!; isotypes: B!, C!, CAN!, CONC!, H!, K!, KW!, L!, LE!, LIV!, MA!, MO!, MW!, NSW!, P!, PE!, PR!, S!, SI!, TNS!, US (US3456252!), W!).</p></tp:treatment-sec><tp:treatment-sec sec-type="Many heterotypic synonyms" id="SECID0ESGAI"><title>Many heterotypic synonyms.</title><p>‒ <tp:taxon-name><tp:taxon-name-part taxon-name-part-type="genus" reg="Poa">P.</tp:taxon-name-part> <tp:taxon-name-part taxon-name-part-type="infraspecific-rank">sect.</tp:taxon-name-part> <tp:taxon-name-part taxon-name-part-type="section" reg="Poa">Poa</tp:taxon-name-part></tp:taxon-name>. Type, <italic><tp:taxon-name><tp:taxon-name-part taxon-name-part-type="genus" reg="Poa">P.</tp:taxon-name-part> <tp:taxon-name-part taxon-name-part-type="species" reg="pratensis">pratensis</tp:taxon-name-part></tp:taxon-name></italic> L. (Type of genus <italic><tp:taxon-name><tp:taxon-name-part taxon-name-part-type="genus" reg="Poa">Poa</tp:taxon-name-part></tp:taxon-name></italic> L.)</p></tp:treatment-sec><tp:treatment-sec sec-type="distribution" id="SECID0EXHAI"><title>Distribution.</title><p>widespread in Lesotho and South Africa. Introduced, mainly from European sources, native and widespread in Eurasia (also native in part in North America) and now around the world.</p></tp:treatment-sec><tp:treatment-sec sec-type="ecology" id="SECID0E3HAI"><title>Ecology.</title><p>cool temperate to subarctic, mesic habitats.</p></tp:treatment-sec><tp:treatment-sec sec-type="Flowering" id="SECID0EBIAI"><title>Flowering.</title><p>late spring early summer, to late summer at high elevations.</p></tp:treatment-sec><tp:treatment-sec sec-type="Vouchers" id="SECID0EGIAI"><title>Vouchers.</title><p><bold>Lesotho</bold>. West of Sehlabathebe National Park, on grassy slopes above the Leqooa-Legowa river, <named-content xmlns:xlink="http://www.w3.org/1999/xlink" content-type="dwc:verbatimCoordinates" xlink:type="simple"><named-content content-type="geo-json" specific-use="{&#34;type&#34;:&#34;Point&#34;,&#34;coordinates&#34;:[29.055580,-29.859179]}" id="NCID0ERIAI" xlink:type="simple">S29.859179 E29.055580</named-content></named-content>, 2310 m alt., sandstone substrate, mesic soil on steep grassy W facing slopes, 21 Feb 2020, S.P. Sylvester et al. 3571 (US). <bold>South Africa</bold>. Eastern Cape: Naudes Nek pass, near Rhodes, in grassland next to radio tower, <named-content xmlns:xlink="http://www.w3.org/1999/xlink" content-type="dwc:verbatimCoordinates" xlink:type="simple"><named-content content-type="geo-json" specific-use="{&#34;type&#34;:&#34;Point&#34;,&#34;coordinates&#34;:[28.092349,-30.765121]}" id="NCID0E2IAI" xlink:type="simple">S30.765121 E28.092349</named-content></named-content>, 2585 m alt., basaltic substrate, alpine tussock grassland transitioning to low shrubland dominated by <italic><tp:taxon-name><tp:taxon-name-part taxon-name-part-type="genus" reg="Erica">Erica</tp:taxon-name-part></tp:taxon-name></italic> and <italic><tp:taxon-name><tp:taxon-name-part taxon-name-part-type="genus" reg="Helichrysum">Helichrysum</tp:taxon-name-part></tp:taxon-name></italic>, fairly heavily grazed by sheep and cattle, gently sloping, moderately deep soil, 13 Feb 2020, S.P. Sylvester et al. 3499 (<abbrev xmlns:xlink="http://www.w3.org/1999/xlink" content-type="institution" xlink:title="South African National Herbarium in Pretoria" id="ABBRID0EOJAI" xlink:type="simple">PRE</abbrev>, US).</p></tp:treatment-sec><tp:treatment-sec sec-type="notes" id="SECID0ETJAI"><title>Notes.</title><p>There are three major subspecies recognised in <italic><tp:taxon-name><tp:taxon-name-part taxon-name-part-type="genus" reg="Poa">Poa</tp:taxon-name-part> <tp:taxon-name-part taxon-name-part-type="species" reg="pratensis">pratensis</tp:taxon-name-part></tp:taxon-name></italic>: subsp. <tp:taxon-name><tp:taxon-name-part taxon-name-part-type="genus" reg="Poa"/><tp:taxon-name-part taxon-name-part-type="subspecies" reg="angustifolia">angustifolia</tp:taxon-name-part></tp:taxon-name>, <italic><tp:taxon-name><tp:taxon-name-part taxon-name-part-type="genus" reg="Poa"/><tp:taxon-name-part taxon-name-part-type="species" reg="irrigata">irrigata</tp:taxon-name-part></tp:taxon-name></italic> and <italic><tp:taxon-name><tp:taxon-name-part taxon-name-part-type="genus" reg="Poa"/><tp:taxon-name-part taxon-name-part-type="species" reg="pratensis">pratensis</tp:taxon-name-part></tp:taxon-name></italic>. Intermediate specimens are common and difficult to place. <xref ref-type="bibr" rid="B8">Cope and Gray (2009)</xref> provide a good account of the distinctions, also see <xref ref-type="bibr" rid="B19">Soreng (2007)</xref>. Facultatively apomictic. 2<italic>n</italic> = 21‒147 (including nearly every number in between). ‒ <bold>Php</bold> genotype.</p></tp:treatment-sec><ref-list><ref id="B20"><mixed-citation xmlns:xlink="http://www.w3.org/1999/xlink" xlink:type="simple"><person-group><name name-style="western"><surname>Soreng</surname><given-names>RJ</given-names></name><name name-style="western"><surname>Barrie</surname><given-names>FR</given-names></name></person-group> (<year>1999</year>) <article-title>(1391) Proposal to conserve the name <italic><tp:taxon-name><tp:taxon-name-part taxon-name-part-type="genus">Poa</tp:taxon-name-part> <tp:taxon-name-part taxon-name-part-type="species">pratensis</tp:taxon-name-part></tp:taxon-name></italic> (<tp:taxon-name><tp:taxon-name-part taxon-name-part-type="family">Poaceae</tp:taxon-name-part></tp:taxon-name>) with a conserved type.</article-title><source>Taxon</source><volume>48</volume>(<issue>1</issue>): <fpage>157</fpage>–<lpage>159</lpage>. <ext-link xlink:type="simple" ext-link-type="doi" xlink:href="10.2307/1224640">https://doi.org/10.2307/1224640</ext-link></mixed-citation></ref><ref id="B8"><mixed-citation xmlns:xlink="http://www.w3.org/1999/xlink" xlink:type="simple"><person-group><name name-style="western"><surname>Cope</surname><given-names>TA</given-names></name><name name-style="western"><surname>Gray</surname><given-names>A</given-names></name></person-group> (<year>2009</year>) <article-title>Grasses of the British Isles.</article-title><source>Botanical Society of the British Isles Handbook</source><volume>13</volume>(<issue>1</issue>): <fpage>5</fpage>–<lpage>612</lpage>.</mixed-citation></ref><ref id="B19"><mixed-citation xmlns:xlink="http://www.w3.org/1999/xlink" xlink:type="simple"><person-group><name name-style="western"><surname>Soreng</surname><given-names>RJ</given-names></name></person-group> (<year>2007</year>) <article-title>14.13 <italic><tp:taxon-name><tp:taxon-name-part taxon-name-part-type="genus">Poa</tp:taxon-name-part></tp:taxon-name></italic> L.</article-title> In: <person-group><name name-style="western"><surname>Barkworth</surname><given-names>ME</given-names></name><name name-style="western"><surname>Capels</surname><given-names>KM</given-names></name><name name-style="western"><surname>Long</surname><given-names>S</given-names></name><name name-style="western"><surname>Anderton</surname><given-names>LK</given-names></name><name name-style="western"><surname>Piep</surname><given-names>MB</given-names></name></person-group> (<role>Eds</role>) <issue-title>Flora of North America, North of Mexico. Oxford University Press, New York.</issue-title><volume>24</volume>: <fpage>486</fpage>–<lpage>601</lpage>.</mixed-citation></ref></ref-list></tp:taxon-treatment>
