# Supplementary material for: New records and key to Poa (Pooideae, Poaceae) from the Flora of Southern Africa region and notes on taxa including a diclinous breeding system in Poa binata
Source: PhytoKeys. 2020 Oct 28;165:27–50. doi: 10.3897/phytokeys.165.55948 (PMC7642159; doi:10.3897/phytokeys.165.55948)
Supplement: XML Treatment for Poa pratensis subsp. irrigata [file phytokeys.165.55948-treatment10.xml]

<!DOCTYPE tp:taxon-treatment
  PUBLIC "-//TaxonX//DTD Taxonomic Treatment Publishing DTD v0 20100105//EN" "tax-treatment-NSO.dtd">
<tp:taxon-treatment xmlns:tp="http://www.plazi.org/taxpub"><tp:treatment-meta><kwd-group><label>Taxon classification</label><kwd><named-content xmlns:xlink="http://www.w3.org/1999/xlink" content-type="kingdom">Plantae</named-content></kwd><kwd><named-content xmlns:xlink="http://www.w3.org/1999/xlink" content-type="order">Poales</named-content></kwd><kwd><named-content xmlns:xlink="http://www.w3.org/1999/xlink" content-type="family">Poaceae</named-content></kwd></kwd-group><mixed-citation publication-type="journal"><person-group><name><surname>Soreng</surname><given-names>Robert J.</given-names></name><name><surname>Sylvester</surname><given-names>Steven P.</given-names></name><name><surname>Sylvester</surname><given-names>Mitsy D.P.V.</given-names></name><name><surname>Clark</surname><given-names>Vincent Ralph</given-names></name></person-group><article-title>New records and key to <italic><tp:taxon-name><tp:taxon-name-part taxon-name-part-type="genus" reg="Poa">Poa</tp:taxon-name-part></tp:taxon-name></italic> (<tp:taxon-name><tp:taxon-name-part taxon-name-part-type="subfamily">Pooideae</tp:taxon-name-part></tp:taxon-name>, <tp:taxon-name><tp:taxon-name-part taxon-name-part-type="family">Poaceae</tp:taxon-name-part></tp:taxon-name>) from the Flora of Southern Africa region and notes on taxa including a diclinous breeding system in <italic><tp:taxon-name><tp:taxon-name-part taxon-name-part-type="genus" reg="Poa">Poa</tp:taxon-name-part> <tp:taxon-name-part taxon-name-part-type="species" reg="binata">binata</tp:taxon-name-part></tp:taxon-name></italic></article-title><source>PhytoKeys</source><day>28</day><month>10</month><year>2020</year><volume>165</volume><fpage>27</fpage><lpage>50</lpage><pub-id pub-id-type="doi">10.3897/phytokeys.165.55948</pub-id></mixed-citation></tp:treatment-meta><tp:nomenclature><tp:taxon-name><object-id xmlns:xlink="http://www.w3.org/1999/xlink" content-type="arpha" xlink:type="simple">82DD8940-D465-58F5-88D2-2CA7DBC1DFEC</object-id>
              <tp:taxon-name-part taxon-name-part-type="genus" reg="Poa">Poa</tp:taxon-name-part>
              <tp:taxon-name-part taxon-name-part-type="species" reg="pratensis">pratensis</tp:taxon-name-part>
              <tp:taxon-name-part taxon-name-part-type="infraspecific-rank">subsp.</tp:taxon-name-part>
              <tp:taxon-name-part taxon-name-part-type="subspecies" reg="irrigata">irrigata</tp:taxon-name-part>
            </tp:taxon-name><tp:taxon-authority>(Lindm.) H. Lindb. Sched. Pl. Finland. Exs. 2: 20. 1916.</tp:taxon-authority><xref ref-type="fig" rid="F6">Fig. 6</xref><tp:nomenclature-citation-list><tp:nomenclature-citation><tp:taxon-name><tp:taxon-name-part taxon-name-part-type="genus" reg="Poa"/> <tp:taxon-name-part taxon-name-part-type="species" reg="irrigata"/></tp:taxon-name><comment>≡ <tp:taxon-name><tp:taxon-name-part taxon-name-part-type="genus" reg="Poa">Poa</tp:taxon-name-part> <tp:taxon-name-part taxon-name-part-type="species" reg="irrigata">irrigata</tp:taxon-name-part></tp:taxon-name> fo. <tp:taxon-name><tp:taxon-name-part taxon-name-part-type="genus" reg="Poa"/><tp:taxon-name-part taxon-name-part-type="species" reg="irrigata"/><tp:taxon-name-part taxon-name-part-type="form" reg="ehrhartii">ehrhartii</tp:taxon-name-part></tp:taxon-name> Lindm., Bot. Not. 1905: 89, 1905. <tp:taxon-name><tp:taxon-name-part taxon-name-part-type="genus" reg="Poa">Poa</tp:taxon-name-part> <tp:taxon-name-part taxon-name-part-type="species" reg="humilis">humilis</tp:taxon-name-part></tp:taxon-name> Ehrh. ex Hoffm., Deutschl. Fl. 1: 45. 1800. </comment></tp:nomenclature-citation><tp:nomenclature-citation><tp:taxon-name><tp:taxon-name-part taxon-name-part-type="genus" reg="Poa"/> <tp:taxon-name-part taxon-name-part-type="species" reg="pratensis"/> <tp:taxon-name-part taxon-name-part-type="infraspecific-rank"/> <tp:taxon-name-part taxon-name-part-type="variety" reg="humilis"/></tp:taxon-name><comment>≡ <tp:taxon-name><tp:taxon-name-part taxon-name-part-type="genus" reg="Poa">Poa</tp:taxon-name-part> <tp:taxon-name-part taxon-name-part-type="species" reg="pratensis">pratensis</tp:taxon-name-part> <tp:taxon-name-part taxon-name-part-type="infraspecific-rank">var.</tp:taxon-name-part> <tp:taxon-name-part taxon-name-part-type="variety" reg="humilis">humilis</tp:taxon-name-part></tp:taxon-name> (Ehrh. ex Hoffm.) Spenn, Fl. Friburg. 1: 130. 1825. </comment></tp:nomenclature-citation><tp:nomenclature-citation><tp:taxon-name><tp:taxon-name-part taxon-name-part-type="genus" reg="Poa"/> <tp:taxon-name-part taxon-name-part-type="species" reg="subcaerulea"/></tp:taxon-name><comment>= <tp:taxon-name><tp:taxon-name-part taxon-name-part-type="genus" reg="Poa">Poa</tp:taxon-name-part> <tp:taxon-name-part taxon-name-part-type="species" reg="subcaerulea">subcaerulea</tp:taxon-name-part></tp:taxon-name> Sm., Engl. Bot. 14: t. 1004. 1802. <tp:taxon-name><tp:taxon-name-part taxon-name-part-type="genus" reg="Poa">Poa</tp:taxon-name-part> <tp:taxon-name-part taxon-name-part-type="species" reg="pratensis">pratensis</tp:taxon-name-part> <tp:taxon-name-part taxon-name-part-type="infraspecific-rank">subsp.</tp:taxon-name-part> <tp:taxon-name-part taxon-name-part-type="subspecies" reg="subcaerulea">subcaerulea</tp:taxon-name-part></tp:taxon-name> (Sm.) Hiitonen, Suom. Kasvio 205, f. 5. 1933 (based on <tp:taxon-name><tp:taxon-name-part taxon-name-part-type="genus" reg="Poa">Poa</tp:taxon-name-part> <tp:taxon-name-part taxon-name-part-type="species" reg="subcaerulea">subcaerulea</tp:taxon-name-part></tp:taxon-name>). Type: UK. Anglesea, on the mountains of Westmoreland and Cumberland, [June 1801], <italic>Rev. H. Davies s.n.</italic> [EBot. 1004] [E: B: A. 1004] (lectotype, designated by R.J. Soreng and Mark A. Spencer in <xref ref-type="bibr" rid="B25">Sylvester et al. 2020</xref>: BM (BM001168037 [image!] ex Sowerby’s Herbarium; isolectotypes: K (K000641177 [image!], LINN (LINN-HS127-53 [image!])). </comment></tp:nomenclature-citation></tp:nomenclature-citation-list></tp:nomenclature><tp:treatment-sec sec-type="material" id="SECID0EOQAI"><title>Type.</title><p>Sweden. Upsaliae, Ehrhart 115 (lectotype, designated by <xref ref-type="bibr" rid="B25">Sylvester et al. 2020</xref>: LINN (LINN-HS127-54 [image!]); isolectotypes: LE (LE00009654 [image!], LE00009655 [image!], LE00009656 [image!], LE00009657 [image!], LE00009658 [image!] plant B on sheet), LE-TRIN-2598.02 [not seen], O! [plant B on E. Fries, Hb. Norm. 9: 93a, from “Upsaliae”], UPS [not seen], W (W0029751 [image!])).</p></tp:treatment-sec><tp:treatment-sec sec-type="Economics" id="SECID0EYQAI"><title>Economics.</title><p>possibly frequent but rarely collected, often seeded for lawns and soil stabilisation.</p></tp:treatment-sec><tp:treatment-sec sec-type="Vouchers" id="SECID0E4QAI"><title>Vouchers.</title><p><bold>South Africa</bold>. Eastern Cape: between Casrlisleshoekspruit Pass and Tiffindell Ski Area, <named-content xmlns:xlink="http://www.w3.org/1999/xlink" content-type="dwc:verbatimCoordinates" xlink:type="simple"><named-content content-type="geo-json" specific-use="{&#34;type&#34;:&#34;Point&#34;,&#34;coordinates&#34;:[27.956643,-30.677202]}" id="NCID0EIRAI" xlink:type="simple">S30.677202 E27.956643</named-content></named-content>, 2526 m alt., basaltic substrate, Afro-montane riparian wetland, 10 Feb 2020, S.P. Sylvester et al. 3437 (NU, <abbrev xmlns:xlink="http://www.w3.org/1999/xlink" content-type="institution" xlink:title="South African National Herbarium in Pretoria" id="ABBRID0ENRAI" xlink:type="simple">PRE</abbrev>, US); Eastern Cape: Tiffindell Ski Area, <named-content xmlns:xlink="http://www.w3.org/1999/xlink" content-type="dwc:verbatimCoordinates" xlink:type="simple"><named-content content-type="geo-json" specific-use="{&#34;type&#34;:&#34;Point&#34;,&#34;coordinates&#34;:[27.959358,-30.674511]}" id="NCID0EVRAI" xlink:type="simple">S30.674511 E27.959358</named-content></named-content>, 2521 m alt., basaltic substrate, heavily grazed livestock paddocks amongst alpine grassland, 12 Feb 2020, S.P. Sylvester et al. 3471 (NU, <abbrev xmlns:xlink="http://www.w3.org/1999/xlink" content-type="institution" xlink:title="South African National Herbarium in Pretoria" id="ABBRID0E1RAI" xlink:type="simple">PRE</abbrev>, US).</p></tp:treatment-sec><tp:treatment-sec sec-type="notes" id="SECID0E6RAI"><title>Notes.</title><p>Sometimes passing under other names: <italic><tp:taxon-name><tp:taxon-name-part taxon-name-part-type="genus" reg="Poa">Poa</tp:taxon-name-part> <tp:taxon-name-part taxon-name-part-type="species" reg="humilis">humilis</tp:taxon-name-part></tp:taxon-name></italic> Ehrh. ex Hoffm., <italic><tp:taxon-name><tp:taxon-name-part taxon-name-part-type="genus" reg="Poa">P.</tp:taxon-name-part> <tp:taxon-name-part taxon-name-part-type="species" reg="subcaerulea">subcaerulea</tp:taxon-name-part></tp:taxon-name></italic> Sm. This subspecies is highly favoured for growing dense soft, dark green, durable, lawn turf. 2<italic>n</italic> = 54, <italic>56</italic>, <italic>65</italic>, <italic>84</italic>, <italic>98</italic>, <italic>105</italic>, <italic>112</italic>, <italic>119</italic>, <italic>140</italic>, 82–147.</p><fig id="F6" position="float" orientation="portrait"><object-id xmlns:xlink="http://www.w3.org/1999/xlink" content-type="doi" xlink:type="simple">10.3897/phytokeys.165.55948.figure6</object-id><object-id xmlns:xlink="http://www.w3.org/1999/xlink" content-type="arpha" xlink:type="simple">C02A9FE8-72E2-507A-88EB-B4276BD1868F</object-id><label>Figure 6.</label><caption><p><tp:taxon-name><tp:taxon-name-part taxon-name-part-type="genus" reg="Poa">Poa</tp:taxon-name-part> <tp:taxon-name-part taxon-name-part-type="species" reg="pratensis">pratensis</tp:taxon-name-part> <tp:taxon-name-part taxon-name-part-type="infraspecific-rank">subsp.</tp:taxon-name-part> <tp:taxon-name-part taxon-name-part-type="subspecies" reg="irrigata">irrigata</tp:taxon-name-part></tp:taxon-name>. <bold>A</bold> whole plant <bold>B</bold> junction of sheath and blade of tiller leaf showing collar with ciliolate margin <bold>C</bold> part of inflorescence with spikelets in lateral view. Images of S.P. Sylvester et al. 3437 (US).</p></caption><graphic xmlns:xlink="http://www.w3.org/1999/xlink" xlink:href="phytokeys-165-027-g006.jpg" position="float" orientation="portrait" xlink:type="simple" id="oo_468634.jpg"><uri content-type="original_file" xlink:type="simple">https://binary.pensoft.net/fig/468634</uri></graphic></fig></tp:treatment-sec><ref-list><ref id="B25"><mixed-citation xmlns:xlink="http://www.w3.org/1999/xlink" xlink:type="simple"><person-group><name name-style="western"><surname>Sylvester</surname><given-names>SP</given-names></name><name name-style="western"><surname>Soreng</surname><given-names>RJ</given-names></name><name name-style="western"><surname>Bravo-Pedraza</surname><given-names>WJ</given-names></name><name name-style="western"><surname>Cuta-Alarcon</surname><given-names>LE</given-names></name><name name-style="western"><surname>Giraldo-Cañas</surname><given-names>D</given-names></name></person-group> (<year>2020</year>) <article-title><italic><tp:taxon-name><tp:taxon-name-part taxon-name-part-type="genus">Poa</tp:taxon-name-part></tp:taxon-name></italic> L. (<tp:taxon-name><tp:taxon-name-part taxon-name-part-type="family">Poaceae</tp:taxon-name-part></tp:taxon-name>) of Colombia, A Taxonomic Revision.</article-title><source>Annals of the Missouri Botanical Garden</source><volume>105</volume>(<issue>2</issue>): <fpage>232</fpage>–<lpage>279</lpage>. <ext-link xlink:type="simple" ext-link-type="doi" xlink:href="10.3417/2020503">https://doi.org/10.3417/2020503</ext-link></mixed-citation></ref></ref-list></tp:taxon-treatment>
