# Supplementary material for: New records and key to Poa (Pooideae, Poaceae) from the Flora of Southern Africa region and notes on taxa including a diclinous breeding system in Poa binata
Source: PhytoKeys. 2020 Oct 28;165:27–50. doi: 10.3897/phytokeys.165.55948 (PMC7642159; doi:10.3897/phytokeys.165.55948)
Supplement: XML Treatment for Poa pratensis subsp. pratensis [file phytokeys.165.55948-treatment11.xml]

<!DOCTYPE tp:taxon-treatment
  PUBLIC "-//TaxonX//DTD Taxonomic Treatment Publishing DTD v0 20100105//EN" "tax-treatment-NSO.dtd">
<tp:taxon-treatment xmlns:tp="http://www.plazi.org/taxpub"><tp:treatment-meta><kwd-group><label>Taxon classification</label><kwd><named-content xmlns:xlink="http://www.w3.org/1999/xlink" content-type="kingdom">Plantae</named-content></kwd><kwd><named-content xmlns:xlink="http://www.w3.org/1999/xlink" content-type="order">Poales</named-content></kwd><kwd><named-content xmlns:xlink="http://www.w3.org/1999/xlink" content-type="family">Poaceae</named-content></kwd></kwd-group><mixed-citation publication-type="journal"><person-group><name><surname>Soreng</surname><given-names>Robert J.</given-names></name><name><surname>Sylvester</surname><given-names>Steven P.</given-names></name><name><surname>Sylvester</surname><given-names>Mitsy D.P.V.</given-names></name><name><surname>Clark</surname><given-names>Vincent Ralph</given-names></name></person-group><article-title>New records and key to <italic><tp:taxon-name><tp:taxon-name-part taxon-name-part-type="genus" reg="Poa">Poa</tp:taxon-name-part></tp:taxon-name></italic> (<tp:taxon-name><tp:taxon-name-part taxon-name-part-type="subfamily">Pooideae</tp:taxon-name-part></tp:taxon-name>, <tp:taxon-name><tp:taxon-name-part taxon-name-part-type="family">Poaceae</tp:taxon-name-part></tp:taxon-name>) from the Flora of Southern Africa region and notes on taxa including a diclinous breeding system in <italic><tp:taxon-name><tp:taxon-name-part taxon-name-part-type="genus" reg="Poa">Poa</tp:taxon-name-part> <tp:taxon-name-part taxon-name-part-type="species" reg="binata">binata</tp:taxon-name-part></tp:taxon-name></italic></article-title><source>PhytoKeys</source><day>28</day><month>10</month><year>2020</year><volume>165</volume><fpage>27</fpage><lpage>50</lpage><pub-id pub-id-type="doi">10.3897/phytokeys.165.55948</pub-id></mixed-citation></tp:treatment-meta><tp:nomenclature><tp:taxon-name><object-id xmlns:xlink="http://www.w3.org/1999/xlink" content-type="arpha" xlink:type="simple">DDE69E4D-DF80-5554-8FC6-19A5E2528594</object-id>
              <tp:taxon-name-part taxon-name-part-type="genus" reg="Poa">Poa</tp:taxon-name-part>
              <tp:taxon-name-part taxon-name-part-type="species" reg="pratensis">pratensis</tp:taxon-name-part>
              <tp:taxon-name-part taxon-name-part-type="infraspecific-rank">subsp.</tp:taxon-name-part>
              <tp:taxon-name-part taxon-name-part-type="subspecies" reg="pratensis">pratensis</tp:taxon-name-part>
            </tp:taxon-name><xref ref-type="fig" rid="F7">Fig. 7</xref></tp:nomenclature><tp:treatment-sec sec-type="Economics" id="SECID0E6VAI"><title>Economics.</title><p>frequent, often seeded for lawns, pastures and soil stabilisation, mainly as the “field form” in subsp. <tp:taxon-name><tp:taxon-name-part taxon-name-part-type="genus" reg="Poa"/><tp:taxon-name-part taxon-name-part-type="subspecies" reg="angustifolia">angustifolia</tp:taxon-name-part></tp:taxon-name>.</p></tp:treatment-sec><tp:treatment-sec sec-type="Voucher" id="SECID0EUWAI"><title>Voucher.</title><p><bold>South Africa</bold>. Eastern Cape: Lundeans Nek, top of pass, <named-content xmlns:xlink="http://www.w3.org/1999/xlink" content-type="dwc:verbatimCoordinates" xlink:type="simple"><named-content content-type="geo-json" specific-use="{&#34;type&#34;:&#34;Point&#34;,&#34;coordinates&#34;:[27.741630,-30.647517]}" id="NCID0E6WAI" xlink:type="simple">S30.647517 E27.741630</named-content></named-content>, 2170 m alt., basaltic substrate, Afro-montane grading into Afro-alpine vegetation dominated by short shrubs, 9 Feb 2020, R.J. Soreng et al. ZA-33 (NU, <abbrev xmlns:xlink="http://www.w3.org/1999/xlink" content-type="institution" xlink:title="South African National Herbarium in Pretoria" id="ABBRID0EEXAI" xlink:type="simple">PRE</abbrev>, US).</p></tp:treatment-sec><tp:treatment-sec sec-type="notes" id="SECID0EJXAI"><title>Notes.</title><p>
              Subspecies <tp:taxon-name><tp:taxon-name-part taxon-name-part-type="genus" reg="Poa"/><tp:taxon-name-part taxon-name-part-type="subspecies" reg="pratensis">pratensis</tp:taxon-name-part></tp:taxon-name> is often confused with <tp:taxon-name><tp:taxon-name-part taxon-name-part-type="genus" reg="Poa"/><tp:taxon-name-part taxon-name-part-type="species" reg="pratensis"/><tp:taxon-name-part taxon-name-part-type="infraspecific-rank">subspecies</tp:taxon-name-part> <tp:taxon-name-part taxon-name-part-type="subspecies" reg="angustifolia">angustifolia</tp:taxon-name-part></tp:taxon-name>, which has denser fascicles of shoots of intravaginal origin and firmer vegetative leaf blades that are involute, with veins distinctly expressed abaxially, in those fascicles. 2<italic>n</italic> = 42, 43, 44, 48, 49, 50, 51, 52, 53, 54, 55, <italic>56</italic>, 58, 59, 62, 65, 66, 67, 88, 89, 91, 95 (counts may represent other subspecies, particularly subsp. <tp:taxon-name><tp:taxon-name-part taxon-name-part-type="genus" reg="Poa"/><tp:taxon-name-part taxon-name-part-type="subspecies" reg="irrigata">irrigata</tp:taxon-name-part></tp:taxon-name>).</p><fig id="F7" position="float" orientation="portrait"><object-id xmlns:xlink="http://www.w3.org/1999/xlink" content-type="doi" xlink:type="simple">10.3897/phytokeys.165.55948.figure7</object-id><object-id xmlns:xlink="http://www.w3.org/1999/xlink" content-type="arpha" xlink:type="simple">688D99E2-6606-566F-83CB-C65C3F380FE1</object-id><label>Figure 7.</label><caption><p><tp:taxon-name><tp:taxon-name-part taxon-name-part-type="genus" reg="Poa">Poa</tp:taxon-name-part> <tp:taxon-name-part taxon-name-part-type="species" reg="pratensis">pratensis</tp:taxon-name-part> <tp:taxon-name-part taxon-name-part-type="infraspecific-rank">subsp.</tp:taxon-name-part> <tp:taxon-name-part taxon-name-part-type="subspecies" reg="pratensis">pratensis</tp:taxon-name-part></tp:taxon-name>. <bold>A</bold> whole plant <bold>B</bold> junction of sheath and blade of tiller leaf showing glabrous collar <bold>C</bold> spikelet, lateral view <bold>D</bold> part of inflorescence with spikelets mostly in lateral view. Images of R.J. Soreng et al. ZA-33 (US).</p></caption><graphic xmlns:xlink="http://www.w3.org/1999/xlink" xlink:href="phytokeys-165-027-g007.jpg" position="float" orientation="portrait" xlink:type="simple" id="oo_468635.jpg"><uri content-type="original_file" xlink:type="simple">https://binary.pensoft.net/fig/468635</uri></graphic></fig></tp:treatment-sec></tp:taxon-treatment>
