# Supplementary material for: New records and key to Poa (Pooideae, Poaceae) from the Flora of Southern Africa region and notes on taxa including a diclinous breeding system in Poa binata
Source: PhytoKeys. 2020 Oct 28;165:27–50. doi: 10.3897/phytokeys.165.55948 (PMC7642159; doi:10.3897/phytokeys.165.55948)
Supplement: XML Treatment for Poa trivialis [file phytokeys.165.55948-treatment12.xml]

<!DOCTYPE tp:taxon-treatment
  PUBLIC "-//TaxonX//DTD Taxonomic Treatment Publishing DTD v0 20100105//EN" "tax-treatment-NSO.dtd">
<tp:taxon-treatment xmlns:tp="http://www.plazi.org/taxpub"><tp:treatment-meta><kwd-group><label>Taxon classification</label><kwd><named-content xmlns:xlink="http://www.w3.org/1999/xlink" content-type="kingdom">Plantae</named-content></kwd><kwd><named-content xmlns:xlink="http://www.w3.org/1999/xlink" content-type="order">Poales</named-content></kwd><kwd><named-content xmlns:xlink="http://www.w3.org/1999/xlink" content-type="family">Poaceae</named-content></kwd></kwd-group><mixed-citation publication-type="journal"><person-group><name><surname>Soreng</surname><given-names>Robert J.</given-names></name><name><surname>Sylvester</surname><given-names>Steven P.</given-names></name><name><surname>Sylvester</surname><given-names>Mitsy D.P.V.</given-names></name><name><surname>Clark</surname><given-names>Vincent Ralph</given-names></name></person-group><article-title>New records and key to <italic><tp:taxon-name><tp:taxon-name-part taxon-name-part-type="genus" reg="Poa">Poa</tp:taxon-name-part></tp:taxon-name></italic> (<tp:taxon-name><tp:taxon-name-part taxon-name-part-type="subfamily">Pooideae</tp:taxon-name-part></tp:taxon-name>, <tp:taxon-name><tp:taxon-name-part taxon-name-part-type="family">Poaceae</tp:taxon-name-part></tp:taxon-name>) from the Flora of Southern Africa region and notes on taxa including a diclinous breeding system in <italic><tp:taxon-name><tp:taxon-name-part taxon-name-part-type="genus" reg="Poa">Poa</tp:taxon-name-part> <tp:taxon-name-part taxon-name-part-type="species" reg="binata">binata</tp:taxon-name-part></tp:taxon-name></italic></article-title><source>PhytoKeys</source><day>28</day><month>10</month><year>2020</year><volume>165</volume><fpage>27</fpage><lpage>50</lpage><pub-id pub-id-type="doi">10.3897/phytokeys.165.55948</pub-id></mixed-citation></tp:treatment-meta><tp:nomenclature><tp:taxon-name><object-id xmlns:xlink="http://www.w3.org/1999/xlink" content-type="arpha" xlink:type="simple">2023D06D-A719-53BF-B774-21C21FC819D9</object-id>
              <tp:taxon-name-part taxon-name-part-type="genus" reg="Poa">Poa</tp:taxon-name-part>
              <tp:taxon-name-part taxon-name-part-type="species" reg="trivialis">trivialis</tp:taxon-name-part>
            </tp:taxon-name><tp:taxon-authority>L., Sp. Pl. 1: 67. 1753. subsp. trivialis</tp:taxon-authority><xref ref-type="fig" rid="F8">Fig. 8</xref></tp:nomenclature><tp:treatment-sec sec-type="material" id="SECID0E42AI"><title>Type.</title><p>Habitat in Europae pascuis, no date, Hudson 16 (neotype, designated by Soreng in <xref ref-type="bibr" rid="B3">Cafferty et al. [2000</xref>: 256]: LINN (LINN-87.9!)).</p></tp:treatment-sec><tp:treatment-sec sec-type="Many heterotypic synonyms" id="SECID0EH3AI"><title>Many heterotypic synonyms.</title><p>‒ <tp:taxon-name><tp:taxon-name-part taxon-name-part-type="genus" reg="Poa">P.</tp:taxon-name-part> <tp:taxon-name-part taxon-name-part-type="infraspecific-rank">sect.</tp:taxon-name-part> <tp:taxon-name-part taxon-name-part-type="section" reg="Pandemos">Pandemos</tp:taxon-name-part></tp:taxon-name> Asch. &amp; Graebn., Syn. Mitteleur. Fl. 2: 425. 1900. Type, <italic><tp:taxon-name><tp:taxon-name-part taxon-name-part-type="genus" reg="Poa">P.</tp:taxon-name-part> <tp:taxon-name-part taxon-name-part-type="species" reg="trivialis">trivialis</tp:taxon-name-part></tp:taxon-name></italic> L.</p></tp:treatment-sec><tp:treatment-sec sec-type="distribution" id="SECID0EB4AI"><title>Distribution.</title><p>South Africa, Gautan Province. Introduced, native to western Eurasia and North Africa, introduced to sub-Saharan Africa in Zimbabwe and South Africa.</p></tp:treatment-sec><tp:treatment-sec sec-type="ecology" id="SECID0EG4AI"><title>Ecology.</title><p>ruderal of temperate climates.</p></tp:treatment-sec><tp:treatment-sec sec-type="Flowering" id="SECID0EL4AI"><title>Flowering.</title><p>spring.</p></tp:treatment-sec><tp:treatment-sec sec-type="Economics" id="SECID0EQ4AI"><title>Economics.</title><p>rarely collected. Sometimes seeded for pastures, invasive.</p></tp:treatment-sec><tp:treatment-sec sec-type="Vouchers" id="SECID0EV4AI"><title>Vouchers.</title><p><bold>South Africa</bold>. Gauteng: Johannesburg, Rosebank 50 Bath Ave., 28 Dec 1962, Meredith s.n. (PRE0021311-0); Gauteng: Johannesburg, Hort. Rosebank, Mar 1965, Meredith s.n. (PRE0029743-0).</p></tp:treatment-sec><tp:treatment-sec sec-type="notes" id="SECID0E44AI"><title>Notes.</title><p><tp:taxon-name><tp:taxon-name-part taxon-name-part-type="genus" reg="Poa">Poa</tp:taxon-name-part> <tp:taxon-name-part taxon-name-part-type="species" reg="trivialis">trivialis</tp:taxon-name-part> <tp:taxon-name-part taxon-name-part-type="infraspecific-rank">subsp.</tp:taxon-name-part> <tp:taxon-name-part taxon-name-part-type="subspecies" reg="trivialis">trivialis</tp:taxon-name-part></tp:taxon-name> is reputedly self-incompatible and sexually reproducing (<xref ref-type="bibr" rid="B7">Connor 1979</xref>). It can be quite invasive in temperate climates with a cool wet season. Aesthetically, it makes a poor lawn grass due to its sprawling habit when mown. Valdés and Scholz (2009) recorded it only for Algeria in North Africa. The second major subspecies, <tp:taxon-name><tp:taxon-name-part taxon-name-part-type="genus" reg="Poa">P.</tp:taxon-name-part> <tp:taxon-name-part taxon-name-part-type="species" reg="trivialis">t.</tp:taxon-name-part> <tp:taxon-name-part taxon-name-part-type="infraspecific-rank">subsp.</tp:taxon-name-part> <tp:taxon-name-part taxon-name-part-type="subspecies" reg="sylvicola">sylvicola</tp:taxon-name-part></tp:taxon-name> (Guss.) H. Lindb., has bead-like swellings along the stolons and more hair on the lemma marginal veins and is more tolerant of drought: It is infrequently found outside of the Mediterranean basin and Irano-Turainian floristic region, but is reported across northern Africa (<xref ref-type="bibr" rid="B28">Valdés and Scholz 2009</xref>). 2<italic>n</italic> = <bold><italic>14</italic></bold>, 14 + 1 ‒ 2B, 15, 27, 28 (27 and 28 counts not confirmed to subspecies may represent subsp. <tp:taxon-name><tp:taxon-name-part taxon-name-part-type="genus" reg="Poa"/><tp:taxon-name-part taxon-name-part-type="subspecies" reg="sylvicola">sylvicola</tp:taxon-name-part></tp:taxon-name>). ‒ <bold>Vv</bold> genotype.</p><fig id="F8" position="float" orientation="portrait"><object-id xmlns:xlink="http://www.w3.org/1999/xlink" content-type="doi" xlink:type="simple">10.3897/phytokeys.165.55948.figure8</object-id><object-id xmlns:xlink="http://www.w3.org/1999/xlink" content-type="arpha" xlink:type="simple">4E91CF09-A50C-55D3-87BB-6D29CC507625</object-id><label>Figure 8.</label><caption><p><italic><tp:taxon-name><tp:taxon-name-part taxon-name-part-type="genus" reg="Poa">Poa</tp:taxon-name-part> <tp:taxon-name-part taxon-name-part-type="species" reg="trivialis">trivialis</tp:taxon-name-part></tp:taxon-name></italic>. <bold>A</bold> whole plant <bold>B</bold> part of inflorescence with spikelets mostly in lateral view. Images of Meredith s.n. (PRE0021311-0).</p></caption><graphic xmlns:xlink="http://www.w3.org/1999/xlink" xlink:href="phytokeys-165-027-g008.jpg" position="float" orientation="portrait" xlink:type="simple" id="oo_468636.jpg"><uri content-type="original_file" xlink:type="simple">https://binary.pensoft.net/fig/468636</uri></graphic></fig></tp:treatment-sec><ref-list><ref id="B3"><mixed-citation xmlns:xlink="http://www.w3.org/1999/xlink" xlink:type="simple"><person-group><name name-style="western"><surname>Cafferty</surname><given-names>S</given-names></name><name name-style="western"><surname>Jarvis</surname><given-names>CE</given-names></name><name name-style="western"><surname>Turland</surname><given-names>NJ</given-names></name></person-group> (<year>2000</year>) <article-title>Typification of Linnaean plant names in the <tp:taxon-name><tp:taxon-name-part taxon-name-part-type="family">Poaceae</tp:taxon-name-part></tp:taxon-name> (<tp:taxon-name><tp:taxon-name-part taxon-name-part-type="family">Gramineae</tp:taxon-name-part></tp:taxon-name>).</article-title><source>Taxon</source><volume>49</volume>(<issue>2</issue>): <fpage>239</fpage>–<lpage>260</lpage>. <ext-link xlink:type="simple" ext-link-type="doi" xlink:href="10.2307/1223839">https://doi.org/10.2307/1223839</ext-link></mixed-citation></ref><ref id="B7"><mixed-citation xmlns:xlink="http://www.w3.org/1999/xlink" xlink:type="simple"><person-group><name name-style="western"><surname>Connor</surname><given-names>HE</given-names></name></person-group> (<year>1979</year>) <article-title>Breeding systems in the grasses: A survey.</article-title><source>New Zealand Journal of Botany</source><volume>17</volume>(<issue>4</issue>): <fpage>547</fpage>–<lpage>574</lpage>. <ext-link xlink:type="simple" ext-link-type="doi" xlink:href="10.1080/0028825X.1979.10432571">https://doi.org/10.1080/0028825X.1979.10432571</ext-link></mixed-citation></ref><ref id="B28"><mixed-citation xmlns:xlink="http://www.w3.org/1999/xlink" xlink:type="simple"><person-group><name name-style="western"><surname>Valdés</surname><given-names>B</given-names></name><name name-style="western"><surname>Scholz</surname><given-names>H</given-names></name><name name-style="western"><surname>Raab-Straube von</surname><given-names>E</given-names></name><name name-style="western"><surname>Parolly</surname><given-names>G</given-names></name></person-group> (<year>2009</year>) <tp:taxon-name><tp:taxon-name-part taxon-name-part-type="family">Poaceae</tp:taxon-name-part></tp:taxon-name> (pro parte majore). Euro+Med Plantbase – the information resource for Euro-Mediterranean plant diversity. <ext-link xlink:type="simple" ext-link-type="uri" xlink:href="http://www.emplantbase.org/home.html">http://www.emplantbase.org/home.html</ext-link></mixed-citation></ref></ref-list></tp:taxon-treatment>
